# Supplementary material for: Deep Learning on High-Throughput Transcriptomics to Predict Drug-Induced Liver Injury
Source: Front Bioeng Biotechnol. 2020 Nov 27;8:562677. doi: 10.3389/fbioe.2020.562677 (PMC7728858; doi:10.3389/fbioe.2020.562677)
Supplement: Supplementary file 4 [file Table_1.XLSX]

## Sheet: supplementary1_all
NIH LINCS L1000 sig_id	Usage	Compound Names	DILIst binaray classfication	Cell_id	Dose	Treatment Duration (hr)
DOS039_A549_24H:BRD-K81418486:0.1	Training	VORINOSTAT	0	A549	100 nM	24
CPC019_HT29_6H:BRD-K81418486:10	Training	VORINOSTAT	0	HT29	10 ÂµM	6
CPC006_NCIH1694_6H:BRD-K81418486:10	Training	VORINOSTAT	0	NCIH1694	10 ÂµM	6
CPC002_HA1E_24H:BRD-A76528577-065-01-2:10	Training	VINCRISTINE	1	HA1E	10 ÂµM	24
CPC011_VCAP_6H:BRD-K55696337-003-16-0:10	Training	TOPOTECAN	0	VCAP	10 ÂµM	6
CPC018_A549_24H:BRD-K77987382-001-08-2:10	Training	MEBENDAZOLE	1	A549	10 ÂµM	24
CPC005_HA1E_6H:BRD-A49225603-045-05-0:10	Training	ALIMEMAZINE	1	HA1E	10 ÂµM	6
CPD001_MCF7_24H:BRD-K00259736-001-12-3:10	Training	COLCHICINE	0	MCF7	10 ÂµM	24
DOS029_VCAP_24H:BRD-A79768653:10	Training	SIROLIMUS	1	VCAP	10 ÂµM	24
DOS056_MCF7_24H:BRD-K81418486:10	Training	VORINOSTAT	0	MCF7	10 ÂµM	24
CPC014_MCF7_6H:BRD-K81418486:10	Training	VORINOSTAT	0	MCF7	10 ÂµM	6
PCLB003_A375_24H:BRD-A52530684-003-01-7:10	Training	DOXORUBICIN	1	A375	10 ÂµM	24
CPC010_PC3_6H:BRD-K10860596-003-06-3:10	Training	GRANISETRON	0	PC3	10 ÂµM	6
DEB001_PC3_6H:BRD-K81418486-001-24-4:5	Training	VORINOSTAT	0	PC3	5 ÂµM	6
CPC006_CORL23_6H:BRD-K81418486:10	Training	VORINOSTAT	0	CORL23	10 ÂµM	6
CPC006_AGS_6H:BRD-A79465854-001-01-3:10	Training	AURANOFIN	1	AGS	10 ÂµM	6
CPC005_HT29_6H:BRD-A54845972-066-01-5:10	Training	DIHYDROERGOTAMINE	0	HT29	10 ÂµM	6
CPC006_MCF7_24H:BRD-K59597909-001-10-1:10	Training	PHENOTHIAZINE	1	MCF7	10 ÂµM	24
RAD001_MCF7_24H:BRD-K32107296-001-04-5:1.1111	Training	TEMOZOLOMIDE	1	MCF7	1 ÂµM	24
CPC016_NEU_24H:BRD-K81418486:10	Training	VORINOSTAT	0	NEU	10 ÂµM	24
CPC018_ASC_24H:BRD-K43887077-001-02-8:10	Training	DOPAMINE	0	ASC	10 ÂµM	24
CPC006_MCF7_6H:BRD-K01638814-051-10-1:10	Training	RILMENIDINE	1	MCF7	10 ÂµM	6
CPC014_A549_24H:BRD-K83794624-001-01-7:10	Training	PIRARUBICIN	1	A549	10 ÂµM	24
CPC004_PC3_6H:BRD-K72222507-003-07-7:10	Training	QUINAPRIL	1	PC3	10 ÂµM	6
CPC017_MCF7_24H:BRD-K23478508-001-03-7:10	Training	DIGOXIN	0	MCF7	10 ÂµM	24
CPC011_MCF7_6H:BRD-A16332958-001-07-3:10	Training	MODAFINIL	1	MCF7	10 ÂµM	6
NMH002_NEU_6H:BRD-K02637541-001-13-1:10	Training	CELECOXIB	1	NEU	10 ÂµM	6
CPC020_HCC515_6H:BRD-K10799896-001-18-9:10	Training	CLOBETASOL	1	HCC515	10 ÂµM	6
DOS022_VCAP_24H:BRD-K81418486:10	Training	VORINOSTAT	0	VCAP	10 ÂµM	24
CPC020_HA1E_6H:BRD-A09722536-002-09-9:10	Training	CYCLOPHOSPHAMIDE	1	HA1E	10 ÂµM	6
CPC006_A549_24H:BRD-A58048407-001-10-5:10	Training	NIMODIPINE	0	A549	10 ÂµM	24
PCLB002_HCC515_24H:BRD-K84937637:1.11	Training	SIROLIMUS	1	HCC515	1.11 ÂµM	24
CPC005_A549_24H:BRD-A82238138-001-01-7:10	Training	BUDESONIDE	0	A549	10 ÂµM	24
CPC011_MCF7_6H:BRD-K16336526-001-04-2:10	Training	CAPSAICIN	0	MCF7	10 ÂµM	6
CPC011_HT29_6H:BRD-K55696337-003-16-0:10	Training	TOPOTECAN	0	HT29	10 ÂµM	6
CPC002_VCAP_6H:BRD-A76528577-065-01-2:10	Training	VINCRISTINE	1	VCAP	10 ÂµM	6
CPC006_THP1_6H:BRD-K50590187-001-10-8:160	Training	CAPSAICIN	0	THP1	100 ÂµM	6
CPC018_A549_24H:BRD-K81418486:10	Training	VORINOSTAT	0	A549	10 ÂµM	24
RAD001_A549_6H:BRD-K59058747-001-09-2:0.3704	Training	ACETYLCYSTEINE	0	A549	500 nM	6
PCLB003_MCF7_24H:BRD-A52530684-003-01-7:10	Training	DOXORUBICIN	1	MCF7	10 ÂµM	24
BRAF001_HEK293T_24H:BRD-K79602928-003-13-2:2.5	Training	METFORMIN	1	HEK293T	3 ÂµM	24
CPC012_PHH_24H:BRD-K72238567-001-12-4:10	Training	FLUDARABINE	0	PHH	10 ÂµM	24
BRAF001_A375_24H:BRD-U73308409-000-01-9:10	Training	VEMURAFENIB	1	A375	10 ÂµM	24
CPC006_HT29_6H:BRD-K76205745-237-05-8:160	Training	LOSARTAN	1	HT29	100 ÂµM	6
CPC006_CL34_6H:BRD-U88459701-000-01-8:10	Training	ATORVASTATIN	1	CL34	10 ÂµM	6
CPC010_HEPG2_6H:BRD-K70578146-001-03-4:10	Training	DACTINOMYCIN	1	HEPG2	10 ÂµM	6
PCLB002_MCF7_24H:BRD-K84937637:0.12	Training	SIROLIMUS	1	MCF7	0.12 ÂµM	24
HOG002_MCF7_24H:BRD-K92093830-003-18-3:10	Training	DOXORUBICIN	1	MCF7	10 ÂµM	24
CPC011_HT29_6H:BRD-A64297288-001-07-0:10	Training	AMLODIPINE	1	HT29	10 ÂµM	6
NMH001_FIBRNPC_24H:BRD-K49808142-001-01-1:10	Training	TYRAMINE	0	FIBRNPC	10 ÂµM	24
CPC011_MCF7_6H:BRD-K52020312-001-21-9:10	Training	METRONIDAZOLE	1	MCF7	10 ÂµM	6
PCLB001_U266_6H:BRD-K07572174-001-22-0:2.5	Training	CURCUMIN	1	U266	3 ÂµM	6
CPC006_NCIH596_6H:BRD-K61250553-003-13-2:10	Training	LOPERAMIDE	0	NCIH596	10 ÂµM	6
CPC006_HT115_6H:BRD-K96354014-001-09-6:10	Training	NIFEDIPINE	1	HT115	10 ÂµM	6
CPC004_HT29_6H:BRD-K25394294-001-08-1:10	Training	OXAPROZIN	1	HT29	10 ÂµM	6
ERG012_VCAP_24H:BRD-A13084692-001-05-8:10	Training	TROGLITAZONE	1	VCAP	10 ÂµM	24
RAD001_PC3_6H:BRD-K59058747-001-09-2:3.3333	Training	ACETYLCYSTEINE	0	PC3	3 ÂµM	6
PCLB001_MCF7_6H:BRD-K07572174-001-22-0:10	Training	CURCUMIN	1	MCF7	10 ÂµM	6
CPC002_VCAP_6H:BRD-K48367671-001-01-8:10	Training	FEBUXOSTAT	1	VCAP	10 ÂµM	6
CPC004_HCC515_6H:BRD-A09056319-001-05-5:10	Training	ALFUZOSIN	1	HCC515	10 ÂµM	6
PCLB003_A549_24H:BRD-K63828191-003-23-0:10	Training	RALOXIFENE	0	A549	10 ÂµM	24
CPD002_MCF7_24H:BRD-K81418486:10	Training	VORINOSTAT	0	MCF7	10 ÂµM	24
CPC010_A549_24H:BRD-K17849083-001-17-0:10	Training	TRANILAST	1	A549	10 ÂµM	24
CPC011_A549_6H:BRD-K66876909-001-07-6:10	Training	LINEZOLID	1	A549	10 ÂµM	6
CPC015_SKB_24H:BRD-K22134346-001-11-6:10	Training	SIMVASTATIN	1	SKB	10 ÂµM	24
ASG001_PC3_24H:BRD-K81418486-001-24-4:2	Training	VORINOSTAT	0	PC3	1 ÂµM	24
MUC.CP005_MCF7_6H:BRD-K77987382-001-08-2:5	Training	MEBENDAZOLE	1	MCF7	5 ÂµM	6
CPC004_PC3_6H:BRD-A58048407-001-09-7:10	Training	NIMODIPINE	0	PC3	10 ÂµM	6
ERG005_VCAP_24H:BRD-K89732114-300-06-3:5	Training	TRIFLUOPERAZINE	0	VCAP	5 ÂµM	24
CPC020_MCF7_24H:BRD-A80638690-001-02-8:10	Training	FLOXURIDINE	1	MCF7	10 ÂµM	24
CPC003_PC3_24H:BRD-K75089421-003-15-3:10	Training	PROCAINAMIDE	1	PC3	10 ÂµM	24
DOS011_VCAP_24H:BRD-K81418486:10	Training	VORINOSTAT	0	VCAP	10 ÂµM	24
CPC015_A549_24H:BRD-K93754473-048-10-3:10	Training	TAMOXIFEN	1	A549	10 ÂµM	24
CPC004_HCC515_24H:BRD-K12539581-001-14-6:10	Training	NOCODAZOLE	0	HCC515	10 ÂµM	24
BRAF001_A375_24H:BRD-K79602928-003-13-2:10	Training	METFORMIN	1	A375	10 ÂµM	24
CPC004_PC3_6H:BRD-K43389675-001-01-3:10	Training	DAUNORUBICIN	0	PC3	10 ÂµM	6
CPC011_MCF7_6H:BRD-K84036904-001-05-4:10	Training	TESTOSTERONE	1	MCF7	10 ÂµM	6
CPC002_HA1E_6H:BRD-K01292756-001-10-2:10	Training	PIMOZIDE	0	HA1E	10 ÂµM	6
CPC020_PC3_24H:BRD-K88568253-001-01-8:10	Training	IPRONIAZID	1	PC3	10 ÂµM	24
CPC016_ASC_24H:BRD-K39915878-036-15-2:10	Training	LOXAPINE	0	ASC	10 ÂµM	24
NMH002_NEU_24H:BRD-K32107296-001-11-0:10	Training	TEMOZOLOMIDE	1	NEU	10 ÂµM	24
CPC020_PC3_6H:BRD-A67799922-003-22-9:10	Training	PHENOXYBENZAMINE	0	PC3	10 ÂµM	6
CPC001_PC3_24H:BRD-A23723433-001-01-2:10	Training	PACLITAXEL	1	PC3	10 ÂµM	24
CPC002_HA1E_6H:BRD-K20141153-003-03-8:10	Training	ATOMOXETINE	1	HA1E	10 ÂµM	6
CPC011_MCF7_24H:BRD-K60160658-003-07-0:10	Training	TIAGABINE	0	MCF7	10 ÂµM	24
CPC003_VCAP_24H:BRD-K05977355-001-09-1:10	Training	FLUCONAZOLE	1	VCAP	10 ÂµM	24
CPC020_PC3_6H:BRD-A13188892-001-02-2:10	Training	DOXAZOSIN	0	PC3	10 ÂµM	6
CPC011_MCF7_24H:BRD-K30563334-001-01-1:10	Training	RIFABUTIN	1	MCF7	10 ÂµM	24
CPC007_PC3_24H:BRD-K81418486-001-21-0:10	Training	VORINOSTAT	0	PC3	10 ÂµM	24
CPC009_VCAP_24H:BRD-K87024524-001-03-2:10	Training	PHENELZINE	1	VCAP	10 ÂµM	24
CPC015_MCF7_6H:BRD-A68009927-003-02-9:10	Training	DAUNORUBICIN	0	MCF7	10 ÂµM	6
CPC003_VCAP_24H:BRD-A10715913-001-03-8:10	Training	SULPIRIDE	1	VCAP	10 ÂµM	24
PCLB003_MCF7_24H:BRD-K78431006-001-05-2:1.11	Training	CRIZOTINIB	1	MCF7	1.11 ÂµM	24
NMH001_FIBRNPC_24H:BRD-K53857191-001-17-7:10	Training	RISPERIDONE	1	FIBRNPC	10 ÂµM	24
CPC006_MCF7_24H:BRD-A58048407-001-10-5:10	Training	NIMODIPINE	0	MCF7	10 ÂµM	24
RAD001_PC3_24H:BRD-A23723433-001-01-2:0.1235	Training	PACLITAXEL	1	PC3	100 nM	24
CPC015_NPC_24H:BRD-A60414806-065-01-6:10	Training	VINCRISTINE	1	NPC	10 ÂµM	24
BRAF001_A375_6H:BRD-A39671870-004-01-9:10	Training	HOMATROPINE	0	A375	10 ÂµM	6
CPC011_A549_6H:BRD-K69650333-003-11-6:10	Training	IDARUBICIN	0	A549	10 ÂµM	6
CPC011_PC3_6H:BRD-K40758068-001-06-6:10	Training	EFAVIRENZ	1	PC3	10 ÂµM	6
CPC020_MCF7_6H:BRD-K21680192-003-15-1:10	Training	MITOXANTRONE	1	MCF7	10 ÂµM	6
CPC020_HT29_6H:BRD-K67043667-001-21-5:10	Training	ALTRETAMINE	0	HT29	10 ÂµM	6
DOSBIO002_PC3_24H:BRD-A13084692:10	Training	TROGLITAZONE	1	PC3	10 ÂµM	24
AML001_HL60_6H:BRD-A45664787:10	Training	ILOPROST	1	HL60	10 ÂµM	6
CPC006_SNUC4_6H:BRD-K15108141-001-01-7:0.08	Training	GEMCITABINE	1	SNUC4	100 nM	6
CPC006_TYKNU_6H:BRD-A97437073-001-03-1:80	Training	ROSIGLITAZONE	1	TYKNU	80 ÂµM	6
CPC011_HT29_6H:BRD-K33106058-001-12-7:10	Training	CYTARABINE	1	HT29	10 ÂµM	6
CPC006_OV7_6H:BRD-A19633847-050-20-6:10	Training	PERHEXILINE	1	OV7	10 ÂµM	6
CPC006_AGS_6H:BRD-A09533288-003-20-5:10	Training	VERAPAMIL	1	AGS	10 ÂµM	6
DOS052_MCF7_24H:BRD-K81418486:10	Training	VORINOSTAT	0	MCF7	10 ÂµM	24
CPC017_ASC_24H:BRD-K43389675-001-01-3:10	Training	DAUNORUBICIN	0	ASC	10 ÂµM	24
CPC020_PC3_24H:BRD-K11433652-001-08-9:10	Training	ASPIRIN	1	PC3	10 ÂµM	24
PCLB003_HCC515_24H:BRD-K17016787-001-09-2:0.12	Training	ESTRIOL	1	HCC515	0.12 ÂµM	24
CPC002_PC3_24H:BRD-K97181089-003-10-6:10	Training	AMILORIDE	1	PC3	10 ÂµM	24
HOG002_MCF7_6H:BRD-K92093830-003-18-3:0.0015	Training	DOXORUBICIN	1	MCF7	1 nM	6
CPC020_PC3_24H:BRD-K72093121-001-13-0:10	Training	VIDARABINE	0	PC3	10 ÂµM	24
CPC006_PC3_24H:BRD-A79768653-001-02-1:10	Training	SIROLIMUS	1	PC3	10 ÂµM	24
CPC004_HCC515_24H:BRD-A91008255-003-16-4:10	Training	BEPRIDIL	1	HCC515	10 ÂµM	24
CPC020_VCAP_24H:BRD-A51182606-001-07-4:10	Training	CHLORAMPHENICOL	0	VCAP	10 ÂµM	24
CPC002_HCC515_6H:BRD-K15567136-003-18-1:10	Training	PAPAVERINE	1	HCC515	10 ÂµM	6
CPC016_HT29_6H:BRD-K97158071-001-08-2:10	Training	DROPERIDOL	0	HT29	10 ÂµM	6
CPC006_SKMEL1_6H:BRD-K74148702-001-03-8:48	Training	CURCUMIN	1	SKMEL1	50 ÂµM	6
CPC014_PC3_24H:BRD-K84937637-001-03-2:10	Training	SIROLIMUS	1	PC3	10 ÂµM	24
NMH002_NPC_24H:BRD-K17561142-003-25-9:10	Training	AMIODARONE	1	NPC	10 ÂµM	24
CPC003_HCC515_6H:BRD-K81418486:10	Training	VORINOSTAT	0	HCC515	10 ÂµM	6
PCLB003_A375_24H:BRD-K17016787-001-09-2:10	Training	ESTRIOL	1	A375	10 ÂµM	24
CPC005_HT29_24H:BRD-A18419789-001-01-4:10	Training	ETOPOSIDE	1	HT29	10 ÂµM	24
ASG001_MCF7_6H:BRD-A84481105-003-15-6:0.08	Training	THIORIDAZINE	1	MCF7	100 nM	6
CPC007_PC3_6H:BRD-K59597909-001-12-7:10	Training	PHENOTHIAZINE	1	PC3	10 ÂµM	6
CPD003_PC3_6H:BRD-K81418486:10	Training	VORINOSTAT	0	PC3	10 ÂµM	6
CPC013_HA1E_6H:BRD-K81418486:10	Training	VORINOSTAT	0	HA1E	10 ÂµM	6
CPC003_HA1E_6H:BRD-A73909368-001-01-5:10	Training	DACTINOMYCIN	1	HA1E	10 ÂµM	6
CPC011_MCF7_6H:BRD-K06557128-001-03-9:10	Training	VORICONAZOLE	1	MCF7	10 ÂµM	6
CPC020_PC3_24H:BRD-K14888893-001-11-4:10	Training	MINOXIDIL	0	PC3	10 ÂµM	24
CPC005_A375_24H:BRD-K55127134-300-07-0:10	Training	FLUPHENAZINE	0	A375	10 ÂµM	24
CPC017_HEPG2_6H:BRD-K48970916-001-03-0:10	Training	DANAZOL	1	HEPG2	10 ÂµM	6
CPD002_MCF7_6H:BRD-M45038741-046-03-3:10	Training	METOPROLOL	1	MCF7	10 ÂµM	6
CPC006_VCAP_6H:BRD-K76205745-237-05-8:160	Training	LOSARTAN	1	VCAP	100 ÂµM	6
CPC011_A375_6H:BRD-A09056319-001-07-1:10	Training	ALFUZOSIN	1	A375	10 ÂµM	6
CPC010_A375_6H:BRD-K71103788-003-08-8:10	Training	DULOXETINE	1	A375	10 ÂµM	6
CPC006_SNUC4_6H:BRD-K96354014-001-09-6:10	Training	NIFEDIPINE	1	SNUC4	10 ÂµM	6
CPC014_A375_6H:BRD-K56343971-001-01-5:10	Training	VEMURAFENIB	1	A375	10 ÂµM	6
CPC013_HEPG2_6H:BRD-K81418486:10	Training	VORINOSTAT	0	HEPG2	10 ÂµM	6
CPC018_PHH_24H:BRD-A39415247-001-06-2:10	Training	NORETHISTERONE	1	PHH	10 ÂµM	24
ERG012_PC3_6H:BRD-K81418486-001-15-2:10	Training	VORINOSTAT	0	PC3	10 ÂµM	6
PCLB001_HT29_24H:BRD-K07572174-001-22-0:0.37	Training	CURCUMIN	1	HT29	500 nM	24
CPC006_SW620_6H:BRD-K81418486:10	Training	VORINOSTAT	0	SW620	10 ÂµM	6
CPC011_MCF7_6H:BRD-K04548931-003-11-6:10	Training	EPIRUBICIN	0	MCF7	10 ÂµM	6
CPC011_MCF7_24H:BRD-K97752965-001-10-7:10	Training	NICORANDIL	1	MCF7	10 ÂµM	24
CPC011_VCAP_6H:BRD-K49404994-001-06-7:10	Training	LEVETIRACETAM	1	VCAP	10 ÂµM	6
CPC013_HEPG2_6H:BRD-K65261396-002-01-3:10	Training	TACROLIMUS	1	HEPG2	10 ÂµM	6
CPC006_HEPG2_6H:BRD-K81418486-001-13-7:11.1	Training	VORINOSTAT	0	HEPG2	10 ÂµM	6
HOG002_A549_6H:BRD-K92093830-003-18-3:10	Training	DOXORUBICIN	1	A549	10 ÂµM	6
CPC005_A375_24H:BRD-K89732114-300-07-1:10	Training	TRIFLUOPERAZINE	0	A375	10 ÂµM	24
CPC020_A375_6H:BRD-K81418486:10	Training	VORINOSTAT	0	A375	10 ÂµM	6
RAD001_MCF7_24H:BRD-K01228321-318-03-5:3.3333	Training	CISPLATIN	1	MCF7	3 ÂµM	24
CPC005_A375_24H:BRD-A16700644-003-03-6:10	Training	ISOXSUPRINE	0	A375	10 ÂµM	24
RAD001_MCF7_24H:BRD-K97530723-001-11-8:3.3333	Training	MELATONIN	0	MCF7	3 ÂµM	24
CPC013_A375_6H:BRD-K49328571-001-04-4:10	Training	DASATINIB	1	A375	10 ÂµM	6
CPC008_PC3_6H:BRD-K89997465-001-07-9:10	Training	CHLORPROMAZINE	1	PC3	10 ÂµM	6
CPC004_MCF7_6H:BRD-K30020243-051-01-7:10	Training	ALISKIREN	1	MCF7	10 ÂµM	6
CPC009_HA1E_6H:BRD-A19736161-001-03-4:10	Training	ONDANSETRON	1	HA1E	10 ÂµM	6
CPC011_A549_24H:BRD-K37798499-001-13-2:10	Training	ETOPOSIDE	1	A549	10 ÂµM	24
CPC010_VCAP_6H:BRD-K28029915-066-02-5:10	Training	DOLASETRON	0	VCAP	10 ÂµM	6
CPC006_CORL23_6H:BRD-A34817987-001-11-8:10	Training	ITRACONAZOLE	1	CORL23	10 ÂµM	6
DOS009_VCAP_24H:BRD-A84481105:10	Training	THIORIDAZINE	1	VCAP	10 ÂµM	24
CPC017_MCF7_6H:BRD-K30240666-051-08-4:10	Training	CLEMASTINE	0	MCF7	10 ÂµM	6
CPC009_MCF7_24H:BRD-A69512159-002-02-2:10	Training	CARBIDOPA	0	MCF7	10 ÂµM	24
CPC006_A375_6H:BRD-K89732114-001-05-9:10	Training	TRIFLUOPERAZINE	0	A375	10 ÂµM	6
CPC006_MCF7_24H:BRD-K81418486-001-13-7:11.1	Training	VORINOSTAT	0	MCF7	10 ÂµM	24
CPC011_VCAP_24H:BRD-K01612348-001-09-8:10	Training	MEROPENEM	1	VCAP	10 ÂµM	24
CPC006_NCIH1694_6H:BRD-K01292756-001-10-2:10	Training	PIMOZIDE	0	NCIH1694	10 ÂµM	6
MUC.CP003_MCF7_24H:BRD-K77987382-001-08-2:40	Training	MEBENDAZOLE	1	MCF7	40 ÂµM	24
CPC006_SNUC5_6H:BRD-K32107296-001-03-7:10	Training	TEMOZOLOMIDE	1	SNUC5	10 ÂµM	6
ERG014_VCAP_6H:BRD-K81418486-001-15-2:0.4	Training	VORINOSTAT	0	VCAP	500 nM	6
CPD002_MCF7_24H:BRD-K59946044-321-01-7:10	Training	ATRACTYLOSIDE	1	MCF7	10 ÂµM	24
MUC.CP002_MCF7_24H:BRD-K81418486-001-13-7:3.3333	Training	VORINOSTAT	0	MCF7	3 ÂµM	24
CPC004_PC3_24H:BRD-K34157611-001-07-9:10	Training	CIMETIDINE	1	PC3	10 ÂµM	24
CPC006_A375_24H:BRD-A71390734-001-01-7:0.08	Training	IDARUBICIN	0	A375	100 nM	24
CPC011_HA1E_6H:BRD-A34817987-001-24-1:10	Training	ITRACONAZOLE	1	HA1E	10 ÂµM	6
CPC005_MCF7_6H:BRD-A90515964-001-09-0:10	Training	GUAIFENESIN	0	MCF7	10 ÂµM	6
CPC004_A375_6H:BRD-A94756469-001-03-9:10	Training	DIGOXIN	0	A375	10 ÂµM	6
RAD001_A549_6H:BRD-K81418486:10	Training	VORINOSTAT	0	A549	10 ÂµM	6
DOS056_A549_24H:BRD-K81418486:0.1	Training	VORINOSTAT	0	A549	100 nM	24
CPC003_HA1E_6H:BRD-A75172220-001-03-2:10	Training	HYDROCORTISONE	0	HA1E	10 ÂµM	6
CPC015_A375_6H:BRD-K02637541-001-06-5:10	Training	CELECOXIB	1	A375	10 ÂµM	6
CPD002_PC3_6H:BRD-K96740444-001-01-3:10	Training	ITOPRIDE	1	PC3	10 ÂµM	6
CPC015_HT29_6H:BRD-A06352418-001-15-0:10	Training	TERFENADINE	0	HT29	10 ÂµM	6
BRAF001_HEK293T_6H:BRD-K92049597-001-14-1:0.15625	Training	TRIAMTERENE	1	HEK293T	100 nM	6
CPC018_NPC_24H:BRD-K81418486:10	Training	VORINOSTAT	0	NPC	10 ÂµM	24
CPD003_MCF7_6H:BRD-K92193792-001-02-5:10	Training	NIZATIDINE	1	MCF7	10 ÂµM	6
CPC004_HCC515_6H:BRD-A54880345-001-11-8:10	Training	ETOMIDATE	0	HCC515	10 ÂµM	6
NMH001_FIBRNPC_24H:BRD-K21283037-001-16-5:10	Training	RILUZOLE	1	FIBRNPC	10 ÂµM	24
LJP001_MCF7_24H:BRD-K49328571-001-06-9:2	Training	DASATINIB	1	MCF7	1 ÂµM	24
CPC009_VCAP_24H:BRD-A01320529-001-08-3:10	Training	SALMETEROL	0	VCAP	10 ÂµM	24
CPC006_SNU1040_6H:BRD-A62025033-001-01-8:10	Training	TEMSIROLIMUS	0	SNU1040	10 ÂµM	6
CPC004_A375_6H:BRD-K66296774-001-02-0:10	Training	FLUVASTATIN	1	A375	10 ÂµM	6
CPC014_HEPG2_6H:BRD-K13514097-001-01-2:10	Training	EVEROLIMUS	0	HEPG2	10 ÂµM	6
HDAC002_HA1E_6H:BRD-K81418486-001-10-3:10	Training	VORINOSTAT	0	HA1E	10 ÂµM	6
ERG005_VCAP_6H:BRD-K21680192-300-08-6:5	Training	MITOXANTRONE	1	VCAP	5 ÂµM	6
CPC006_HA1E_24H:BRD-A79768653-001-02-1:10	Training	SIROLIMUS	1	HA1E	10 ÂµM	24
CPC011_MCF7_6H:BRD-K40758068-001-06-6:10	Training	EFAVIRENZ	1	MCF7	10 ÂµM	6
NMH001_FIBRNPC_24H:BRD-K81418486-001-22-8:10	Training	VORINOSTAT	0	FIBRNPC	10 ÂµM	24
CPD001_PC3_24H:BRD-K12539581-001-16-1:10	Training	NOCODAZOLE	0	PC3	10 ÂµM	24
ERG005_VCAP_48H:BRD-A13084692-001-05-8:1	Training	TROGLITAZONE	1	VCAP	1 ÂµM	48
CPC016_MCF7_6H:BRD-K35189033-001-03-0:10	Training	LEVONORGESTREL	0	MCF7	10 ÂµM	6
ASG001_PC3_24H:BRD-K18910433-001-14-3:0.08	Training	ESTRADIOL	1	PC3	100 nM	24
ERG014_VCAP_6H:BRD-K81418486-001-15-2:10	Training	VORINOSTAT	0	VCAP	10 ÂµM	6
CPC004_MCF7_6H:BRD-K81418486:10	Training	VORINOSTAT	0	MCF7	10 ÂµM	6
CPC004_A375_6H:BRD-A87606379-001-13-3:10	Training	NADOLOL	0	A375	10 ÂµM	6
CPC011_MCF7_6H:BRD-K73196317-003-10-6:10	Training	URAPIDIL	1	MCF7	10 ÂµM	6
HOG003_MCF7_24H:BRD-A71390734-001-01-7:3.33	Training	IDARUBICIN	0	MCF7	3 ÂµM	24
CPC005_HT29_6H:BRD-A26711594-003-06-4:10	Training	NICARDIPINE	0	HT29	10 ÂµM	6
DOS053_A375_24H:BRD-K81418486:10	Training	VORINOSTAT	0	A375	10 ÂµM	24
CPC011_MCF7_6H:BRD-A05186015-001-04-4:10	Training	BUPROPION	1	MCF7	10 ÂµM	6
RAD001_MCF7_6H:BRD-K84937637-001-03-2:10	Training	SIROLIMUS	1	MCF7	10 ÂµM	6
CPD003_PC3_6H:BRD-K45995181-001-01-2:10	Training	AURANOFIN	1	PC3	10 ÂµM	6
NMH002_FIBRNPC_24H:BRD-K70131229-003-01-2:10	Training	GLUCOSAMINE	1	FIBRNPC	10 ÂµM	24
ASG001_PC3_6H:BRD-K89732114-300-06-3:0.08	Training	TRIFLUOPERAZINE	0	PC3	100 nM	6
CPC006_NOMO1_6H:BRD-K27316855-001-02-6:1	Training	CALCITRIOL	0	NOMO1	1 ÂµM	6
CPC014_HCC515_6H:BRD-K50720187-050-04-1:10	Training	FLUPIRTINE	1	HCC515	10 ÂµM	6
CPD001_MCF7_24H:BRD-K60770992-066-19-3:10	Training	PERGOLIDE	0	MCF7	10 ÂµM	24
CPD001_PC3_24H:BRD-A55424491-001-13-2:10	Training	METHOTREXATE	1	PC3	10 ÂµM	24
CPC017_NPC_24H:BRD-A92537424-001-03-9:10	Training	DANAZOL	1	NPC	10 ÂµM	24
CPC003_PC3_24H:BRD-K81418486:10	Training	VORINOSTAT	0	PC3	10 ÂµM	24
PCLB002_HEPG2_24H:BRD-K81418486:10	Training	VORINOSTAT	0	HEPG2	10 ÂµM	24
CPC009_HEPG2_6H:BRD-K27721098-001-07-3:10	Training	CLOPIDOGREL	1	HEPG2	10 ÂµM	6
CRCGN001_HA1E_6H:BRD-K18910433-001-14-3:10	Training	ESTRADIOL	1	HA1E	10 ÂµM	6
BRAF001_HEK293T_6H:BRD-K23984367-001-04-2:10	Training	SORAFENIB	1	HEK293T	10 ÂµM	6
CPC011_HT29_6H:BRD-K60038276-001-05-8:10	Training	IRBESARTAN	1	HT29	10 ÂµM	6
RAD001_MCF7_24H:BRD-K59058747-001-09-2:0.3704	Training	ACETYLCYSTEINE	0	MCF7	500 nM	24
CPC006_SKMEL28_6H:BRD-K74148702-001-03-8:48	Training	CURCUMIN	1	SKMEL28	50 ÂµM	6
CPC020_HCC515_6H:BRD-K47323024-003-17-8:10	Training	METHAPYRILENE	1	HCC515	10 ÂµM	6
CPC011_PC3_24H:BRD-A97674275-003-07-2:10	Training	RANOLAZINE	0	PC3	10 ÂµM	24
CPC004_PC3_24H:BRD-K91699951-001-03-7:10	Training	BENZONATATE	1	PC3	10 ÂµM	24
CPC013_MCF7_6H:BRD-K05658747-237-01-1:10	Training	RALTEGRAVIR	1	MCF7	10 ÂµM	6
CPD002_PC3_6H:BRD-K64052750-001-07-6:10	Training	GEFITINIB	1	PC3	10 ÂµM	6
CPC011_HT29_6H:BRD-K92984783-003-04-0:10	Training	MELPERONE	1	HT29	10 ÂµM	6
AML001_HL60_6H:BRD-K43389675:0.37037	Training	DAUNORUBICIN	0	HL60	500 nM	6
CPC014_SKB_24H:BRD-K81418486:10	Training	VORINOSTAT	0	SKB	10 ÂµM	24
RAD001_A549_6H:BRD-K01228321-318-03-5:3.3333	Training	CISPLATIN	1	A549	3 ÂµM	6
CPC002_PC3_24H:BRD-K77987382-001-08-2:10	Training	MEBENDAZOLE	1	PC3	10 ÂµM	24
CPC014_PC3_6H:BRD-K81418486:10	Training	VORINOSTAT	0	PC3	10 ÂµM	6
MUC.CP006_MCF7_24H:BRD-K77987382-001-08-2:20	Training	MEBENDAZOLE	1	MCF7	20 ÂµM	24
CPC006_HT115_6H:BRD-K32164935-001-17-5:10	Training	TOLAZAMIDE	1	HT115	10 ÂµM	6
CPC006_HA1E_24H:BRD-K81418486-001-13-7:11.1	Training	VORINOSTAT	0	HA1E	10 ÂµM	24
CPC008_A549_6H:BRD-K81418486:10	Training	VORINOSTAT	0	A549	10 ÂµM	6
DOS017_VCAP_24H:BRD-A84481105:10	Training	THIORIDAZINE	1	VCAP	10 ÂµM	24
CPC004_PC3_24H:BRD-K22134346-001-11-6:10	Training	SIMVASTATIN	1	PC3	10 ÂµM	24
CPC006_SKM1_6H:BRD-A79768653-001-02-1:10	Training	SIROLIMUS	1	SKM1	10 ÂµM	6
HOG003_A549_6H:BRD-A47829399-001-01-1:0.0015	Training	ARTESUNATE	1	A549	1 nM	6
CPC020_HT29_6H:BRD-K95237249-001-21-6:10	Training	PROBENECID	0	HT29	10 ÂµM	6
CPC009_HA1E_6H:BRD-A47598013-001-03-4:10	Training	CITALOPRAM	1	HA1E	10 ÂµM	6
CPC015_MCF7_6H:BRD-K63550407-001-08-5:10	Training	ERYTHROMYCIN	1	MCF7	10 ÂµM	6
HOG003_A549_6H:BRD-A71390734-001-01-7:0.0412	Training	IDARUBICIN	0	A549	10 nM	6
CPC011_MCF7_6H:BRD-A64977602-001-10-0:10	Training	MIRTAZAPINE	1	MCF7	10 ÂµM	6
CPC011_A549_24H:BRD-K59256312-066-10-8:10	Training	GABEXATE	1	A549	10 ÂµM	24
CPC014_VCAP_24H:BRD-K73838513-003-01-4:10	Training	CINACALCET	0	VCAP	10 ÂµM	24
CPC004_HCC515_24H:BRD-K45033733-001-05-6:10	Training	FAMCICLOVIR	0	HCC515	10 ÂµM	24
CPC005_HA1E_6H:BRD-K67783091-001-17-0:10	Training	HALOPERIDOL	1	HA1E	10 ÂµM	6
ASG001_PC3_6H:BRD-A84481105-003-15-6:0.08	Training	THIORIDAZINE	1	PC3	100 nM	6
CPC005_A375_24H:BRD-K63430059-001-09-9:10	Training	METHOXSALEN	1	A375	10 ÂµM	24
CPC005_HA1E_6H:BRD-A78303415-001-03-5:10	Training	HYOSCYAMINE	0	HA1E	10 ÂµM	6
CPC013_SKB_24H:BRD-K61192372-001-01-4:10	Training	CAPECITABINE	0	SKB	10 ÂµM	24
CPC003_HCC515_6H:BRD-K63550407-001-08-5:10	Training	ERYTHROMYCIN	1	HCC515	10 ÂµM	6
CPC011_HT29_6H:BRD-K52662033-001-15-8:10	Training	LIDOCAINE	0	HT29	10 ÂµM	6
NMH002_NPC_6H:BRD-A56518012-003-03-7:10	Training	EPIRUBICIN	0	NPC	10 ÂµM	6
CPC017_MCF7_24H:BRD-K81418486:10	Training	VORINOSTAT	0	MCF7	10 ÂµM	24
DOS032_PC3_24H:BRD-K81418486:10	Training	VORINOSTAT	0	PC3	10 ÂµM	24
PCLB002_HT29_24H:BRD-K81418486:3.33	Training	VORINOSTAT	0	HT29	3.33 ÂµM	24
CPC014_A549_6H:BRD-K13514097-001-01-2:10	Training	EVEROLIMUS	0	A549	10 ÂµM	6
CPC003_HA1E_24H:BRD-K93754473-048-10-3:10	Training	TAMOXIFEN	1	HA1E	10 ÂµM	24
MUC.CP006_MCF7_24H:BRD-K81418486-001-13-7:3.3333	Training	VORINOSTAT	0	MCF7	3 ÂµM	24
CPC014_NPC_24H:BRD-K60460488-066-01-0:10	Training	NELFINAVIR	1	NPC	10 ÂµM	24
CPC004_HA1E_6H:BRD-A94756469-001-03-9:10	Training	DIGOXIN	0	HA1E	10 ÂµM	6
CPC005_HA1E_6H:BRD-A54845972-066-01-5:10	Training	DIHYDROERGOTAMINE	0	HA1E	10 ÂµM	6
CPC014_PC3_24H:BRD-K83794624-001-01-7:10	Training	PIRARUBICIN	1	PC3	10 ÂµM	24
CPC011_MCF7_24H:BRD-K46435977-003-08-7:10	Training	VALACICLOVIR	1	MCF7	10 ÂµM	24
CPC017_MCF7_6H:BRD-K60511616-236-01-4:10	Training	PRAVASTATIN	1	MCF7	10 ÂµM	6
BRAF001_HEK293T_6H:BRD-K92049597-001-14-1:2.5	Training	TRIAMTERENE	1	HEK293T	3 ÂµM	6
DOS054_A375_24H:BRD-K81418486:0.5	Training	VORINOSTAT	0	A375	500 nM	24
CPC006_NCIH1836_6H:BRD-K69690935-001-02-7:13.57	Training	CURCUMIN	1	NCIH1836	10 ÂµM	6
CPC013_A375_6H:BRD-K23984367-075-05-3:10	Training	SORAFENIB	1	A375	10 ÂµM	6
CPC003_HA1E_24H:BRD-K53987533-003-01-9:10	Training	FLUPHENAZINE	0	HA1E	10 ÂµM	24
CPC011_MCF7_24H:BRD-K42260897-001-04-3:10	Training	EZETIMIBE	1	MCF7	10 ÂµM	24
CPC012_HCC515_6H:BRD-K18855837-046-01-4:10	Training	VARENICLINE	1	HCC515	10 ÂµM	6
CPC006_OV7_6H:BRD-K81418486-001-13-7:11.1	Training	VORINOSTAT	0	OV7	10 ÂµM	6
CPC013_PC3_24H:BRD-K81418486:10	Training	VORINOSTAT	0	PC3	10 ÂµM	24
DOS031_MCF7_24H:BRD-K81418486:10	Training	VORINOSTAT	0	MCF7	10 ÂµM	24
AML001_U937_24H:BRD-K43389675:0.37037	Training	DAUNORUBICIN	0	U937	500 nM	24
CPC006_H1299_6H:BRD-K93754473-001-06-0:28.39	Training	TAMOXIFEN	1	H1299	30 ÂµM	6
PCLB003_PC3_24H:BRD-K07572174-001-17-0:0.41	Training	CURCUMIN	1	PC3	0.41 ÂµM	24
RAD001_PC3_24H:BRD-K15108141-003-01-3:0.0137	Training	GEMCITABINE	1	PC3	10 nM	24
DOS022_VCAP_24H:BRD-A79768653:10	Training	SIROLIMUS	1	VCAP	10 ÂµM	24
ERG005_VCAP_6H:BRD-K89732114-300-06-3:5	Training	TRIFLUOPERAZINE	0	VCAP	5 ÂµM	6
CPC004_VCAP_24H:BRD-K66296774-001-02-0:10	Training	FLUVASTATIN	1	VCAP	10 ÂµM	24
CPC006_HA1E_24H:BRD-A19633847-050-20-6:10	Training	PERHEXILINE	1	HA1E	10 ÂµM	24
CPD001_PC3_24H:BRD-K98174813-001-12-3:10	Training	CHLORZOXAZONE	1	PC3	10 ÂµM	24
HDAC002_HA1E_6H:BRD-K81418486-001-10-3:0.00976562	Training	VORINOSTAT	0	HA1E	10 nM	6
CPC020_A375_6H:BRD-A64092382-003-14-2:10	Training	MEXILETINE	1	A375	10 ÂµM	6
CPC013_A375_6H:BRD-K17210248-003-01-7:10	Training	DAUNORUBICIN	0	A375	10 ÂµM	6
CPC015_A549_24H:BRD-A55594068-065-03-1:10	Training	VINBLASTINE	0	A549	10 ÂµM	24
CPD002_PC3_6H:BRD-A13084692-001-09-0:10	Training	TROGLITAZONE	1	PC3	10 ÂµM	6
CPC006_VCAP_24H:BRD-K50128260-001-01-6:160	Training	SILDENAFIL	1	VCAP	100 ÂµM	24
CPC011_MCF7_6H:BRD-K53857191-001-16-9:10	Training	RISPERIDONE	1	MCF7	10 ÂµM	6
CPC006_A673_6H:BRD-U94846492-000-01-1:10	Training	QUININE	1	A673	10 ÂµM	6
CPC011_MCF7_6H:BRD-K86434416-003-13-0:10	Training	SELEGILINE	0	MCF7	10 ÂµM	6
BRAF001_A375_6H:BRD-U73308409-000-01-9:2.5	Training	VEMURAFENIB	1	A375	3 ÂµM	6
CPC015_MCF7_24H:BRD-A73909368-001-01-5:10	Training	DACTINOMYCIN	1	MCF7	10 ÂµM	24
CPC006_OV7_6H:BRD-A71390734-001-01-7:0.08	Training	IDARUBICIN	0	OV7	100 nM	6
CPC005_MCF7_24H:BRD-K88789588-001-03-2:10	Training	LETROZOLE	1	MCF7	10 ÂµM	24
MUC.CP002_MCF7_24H:BRD-K77987382-001-07-4:10	Training	MEBENDAZOLE	1	MCF7	10 ÂµM	24
PCLB003_MCF7_24H:BRD-K78431006-001-05-2:3.33	Training	CRIZOTINIB	1	MCF7	3.33 ÂµM	24
PCLB002_HEPG2_24H:BRD-K93754473:0.37	Training	TAMOXIFEN	1	HEPG2	0.37 ÂµM	24
CPC006_NCIH2073_6H:BRD-K15108141-001-01-7:0.08	Training	GEMCITABINE	1	NCIH2073	100 nM	6
CPC011_VCAP_24H:BRD-K53857191-001-16-9:10	Training	RISPERIDONE	1	VCAP	10 ÂµM	24
CPC003_HCC515_6H:BRD-K53987533-003-01-9:10	Training	FLUPHENAZINE	0	HCC515	10 ÂµM	6
CPC009_MCF7_24H:BRD-K32318651-001-15-3:10	Training	ACYCLOVIR	1	MCF7	10 ÂµM	24
CPC011_HT29_6H:BRD-K54006094-357-07-5:10	Training	FORMOTEROL	0	HT29	10 ÂµM	6
CPC004_PC3_24H:BRD-A22032524-074-04-0:10	Training	AMLODIPINE	1	PC3	10 ÂµM	24
CPC006_HT29_24H:BRD-K15108141-001-01-7:0.08	Training	GEMCITABINE	1	HT29	100 nM	24
CPC006_DV90_6H:BRD-K88510285-001-01-2:0.04	Training	BORTEZOMIB	1	DV90	10 nM	6
AML001_CD34_6H:BRD-K93754473:4.48614	Training	TAMOXIFEN	1	CD34	5 ÂµM	6
CPC013_HA1E_6H:BRD-K17210248-003-01-7:10	Training	DAUNORUBICIN	0	HA1E	10 ÂµM	6
CPD002_PC3_24H:BRD-K52237148-236-01-3:10	Training	CEFAZOLIN	1	PC3	10 ÂµM	24
CPC018_HT29_6H:BRD-A52530684-001-01-1:10	Training	DOXORUBICIN	1	HT29	10 ÂµM	6
CPC006_HEC108_6H:BRD-A34817987-001-11-8:10	Training	ITRACONAZOLE	1	HEC108	10 ÂµM	6
CPC006_LOVO_6H:BRD-K36927236-001-17-7:10	Training	GLIBENCLAMIDE	1	LOVO	10 ÂµM	6
CPC004_PC3_6H:BRD-K98530306-003-07-6:10	Training	CLONIDINE	0	PC3	10 ÂµM	6
CPD001_MCF7_6H:BRD-K46503544-001-02-3:10	Training	ETOPOSIDE	1	MCF7	10 ÂµM	6
CPC006_A375_24H:BRD-K15108141-001-01-7:0.08	Training	GEMCITABINE	1	A375	100 nM	24
CPC006_NCIH1836_6H:BRD-A13084692-001-04-1:10	Training	TROGLITAZONE	1	NCIH1836	10 ÂµM	6
CPC006_SNGM_6H:BRD-A04352665-001-01-2:10	Training	MARAVIROC	1	SNGM	10 ÂµM	6
MUC.CP001_MCF7_24H:BRD-K18910433-001-19-2:3.3333	Training	ESTRADIOL	1	MCF7	3 ÂµM	24
CPC006_HT29_24H:BRD-A47829399-001-01-1:10	Training	ARTESUNATE	1	HT29	10 ÂµM	24
CPC020_A375_6H:BRD-K89997465-003-33-1:10	Training	CHLORPROMAZINE	1	A375	10 ÂµM	6
NMH001_FIBRNPC_24H:BRD-K60511616-001-01-2:10	Training	PRAVASTATIN	1	FIBRNPC	10 ÂµM	24
CPC011_VCAP_24H:BRD-K49404994-001-06-7:10	Training	LEVETIRACETAM	1	VCAP	10 ÂµM	24
CPC003_HCC515_24H:BRD-A51820102-008-16-4:10	Training	ECONAZOLE	0	HCC515	10 ÂµM	24
CPC002_HA1E_24H:BRD-K21283037-003-06-2:10	Training	RILUZOLE	1	HA1E	10 ÂµM	24
CPC006_HT29_24H:BRD-K01292756-001-10-2:10	Training	PIMOZIDE	0	HT29	10 ÂµM	24
CPC015_A549_24H:BRD-K95237249-001-15-8:10	Training	PROBENECID	0	A549	10 ÂµM	24
CPC020_VCAP_6H:BRD-K81418486:10	Training	VORINOSTAT	0	VCAP	10 ÂµM	6
CPC016_MCF7_6H:BRD-K93461745-003-14-4:10	Training	BUSPIRONE	0	MCF7	10 ÂµM	6
CPC011_MCF7_24H:BRD-K17561142-003-24-2:10	Training	AMIODARONE	1	MCF7	10 ÂµM	24
CPC004_PC3_24H:BRD-K93461745-003-14-4:10	Training	BUSPIRONE	0	PC3	10 ÂµM	24
CPC006_U937_6H:BRD-A13084692-001-04-1:10	Training	TROGLITAZONE	1	U937	10 ÂµM	6
CPC020_HCC515_6H:BRD-K10995081-001-21-2:10	Training	PERPHENAZINE	1	HCC515	10 ÂµM	6
CPC011_HT29_6H:BRD-K93645900-001-08-9:10	Training	TADALAFIL	0	HT29	10 ÂµM	6
CPC016_ASC_24H:BRD-A35588707-001-03-0:10	Training	TENIPOSIDE	1	ASC	10 ÂµM	24
CPC014_MCF7_24H:BRD-K81418486:10	Training	VORINOSTAT	0	MCF7	10 ÂµM	24
CPC006_A375_24H:BRD-A70155556-001-04-4:40	Training	LOVASTATIN	1	A375	40 ÂµM	24
CPC004_VCAP_24H:BRD-A92537424-001-03-9:10	Training	DANAZOL	1	VCAP	10 ÂµM	24
CPC016_NPC_24H:BRD-K91290917-336-03-8:10	Training	AMODIAQUINE	1	NPC	10 ÂµM	24
CPC004_PC3_24H:BRD-K75699339-057-03-2:10	Training	RIZATRIPTAN	0	PC3	10 ÂµM	24
CPC006_PC3_24H:BRD-A62025033-001-01-8:10	Training	TEMSIROLIMUS	0	PC3	10 ÂµM	24
CPC011_PC3_6H:BRD-A16444946-001-05-5:10	Training	ACARBOSE	1	PC3	10 ÂµM	6
RAD001_A549_6H:BRD-K81418486-001-18-6:1.1111	Training	VORINOSTAT	0	A549	1 ÂµM	6
CPC006_THP1_6H:BRD-K88510285-001-01-2:0.04	Training	BORTEZOMIB	1	THP1	10 nM	6
CPC016_MCF7_6H:BRD-A63043573-001-01-6:10	Training	CABERGOLINE	0	MCF7	10 ÂµM	6
CPC006_PC3_6H:BRD-K12994359-001-07-7:177.6	Training	VALDECOXIB	1	PC3	100 ÂµM	6
CPD003_MCF7_6H:BRD-K28026280-001-01-7:10	Training	SIMVASTATIN	1	MCF7	10 ÂµM	6
CPD002_MCF7_6H:BRD-K21815137-003-01-1:10	Training	CEFOTIAM	1	MCF7	10 ÂµM	6
CPC006_SKMEL1_6H:BRD-K81418486-001-13-7:11.1	Training	VORINOSTAT	0	SKMEL1	10 ÂµM	6
CPC006_HT115_6H:BRD-K77947974-001-05-6:4.21	Training	FLUSPIRILENE	1	HT115	5 ÂµM	6
CPC020_VCAP_24H:BRD-K60762818-003-22-9:10	Training	DESIPRAMINE	0	VCAP	10 ÂµM	24
CPC007_HT29_6H:BRD-K81418486-001-21-0:10	Training	VORINOSTAT	0	HT29	10 ÂµM	6
CPC004_HT29_6H:BRD-A91699651-316-06-7:10	Training	CHLOROQUINE	1	HT29	10 ÂµM	6
CPC005_MCF7_24H:BRD-K63430059-001-09-9:10	Training	METHOXSALEN	1	MCF7	10 ÂµM	24
CPC006_SW480_6H:BRD-K74148702-001-03-8:48	Training	CURCUMIN	1	SW480	50 ÂµM	6
CPC004_VCAP_24H:BRD-K96319534-001-01-7:10	Training	PHENTERMINE	1	VCAP	10 ÂµM	24
CPC003_HA1E_6H:BRD-K70487031-001-01-0:10	Training	FLUPENTIXOL	1	HA1E	10 ÂµM	6
CPC020_HA1E_6H:BRD-K22031190-001-16-0:10	Training	DIFLUNISAL	1	HA1E	10 ÂµM	6
CPC018_MCF7_24H:BRD-K59256312-066-04-1:10	Training	GABEXATE	1	MCF7	10 ÂµM	24
CPC004_A375_6H:BRD-K56558538-003-02-8:10	Training	AMBROXOL	1	A375	10 ÂµM	6
CPC002_HA1E_6H:BRD-K95763993-001-03-7:10	Training	TRAPIDIL	1	HA1E	10 ÂµM	6
CPC006_HCC515_24H:BRD-A26711594-003-06-4:10	Training	NICARDIPINE	0	HCC515	10 ÂµM	24
CPC006_RMUGS_6H:BRD-K28307902-001-10-0:28.96	Training	FLUTAMIDE	1	RMUGS	30 ÂµM	6
DOSBIO001_HT29_24H:BRD-K81418486:3.33333	Training	VORINOSTAT	0	HT29	3 ÂµM	24
DOS037_A549_24H:BRD-K81418486:10	Training	VORINOSTAT	0	A549	10 ÂµM	24
CPC004_VCAP_24H:BRD-A74667430-001-15-2:10	Training	ETODOLAC	1	VCAP	10 ÂµM	24
CPC004_PC3_24H:BRD-A84174393-236-03-0:10	Training	MELOXICAM	1	PC3	10 ÂµM	24
CPC014_MCF7_6H:BRD-K99451608-001-01-6:10	Training	LOPINAVIR	1	MCF7	10 ÂµM	6
CPC020_HCC515_6H:BRD-K91601245-001-09-6:10	Training	MERCAPTOPURINE	1	HCC515	10 ÂµM	6
CPC006_NCIH596_6H:BRD-K88510285-001-01-2:0.04	Training	BORTEZOMIB	1	NCIH596	10 nM	6
CPC004_VCAP_24H:BRD-K72222507-003-07-7:10	Training	QUINAPRIL	1	VCAP	10 ÂµM	24
CPC009_A549_6H:BRD-A16998493-001-01-6:10	Training	ETODOLAC	1	A549	10 ÂµM	6
CPC019_PC3_6H:BRD-K81418486:10	Training	VORINOSTAT	0	PC3	10 ÂµM	6
CPC020_HCC515_6H:BRD-A09722536-002-09-9:10	Training	CYCLOPHOSPHAMIDE	1	HCC515	10 ÂµM	6
CPC011_MCF7_24H:BRD-A87387433-001-02-7:10	Training	CEFPODOXIME	0	MCF7	10 ÂµM	24
CPC003_VCAP_6H:BRD-K57033106-048-03-6:10	Training	TRIPELENNAMINE	1	VCAP	10 ÂµM	6
CPC020_A375_6H:BRD-K03406345-001-11-2:10	Training	AZACITIDINE	0	A375	10 ÂµM	6
CPD002_PC3_6H:BRD-K21815137-003-01-1:10	Training	CEFOTIAM	1	PC3	10 ÂµM	6
CPC006_NOMO1_6H:BRD-K81418486:10	Training	VORINOSTAT	0	NOMO1	10 ÂµM	6
HOG001_A549_24H:BRD-K81418486-001-32-7:10	Training	VORINOSTAT	0	A549	10 ÂµM	24
CRCGN004_HA1E_24H:BRD-A85648045-001-01-6:10UM	Training	VINBLASTINE	0	HA1E	10 ÂµM	24
PCLB001_JURKAT_24H:BRD-A34462049-001-04-4:10	Training	TIGECYCLINE	0	JURKAT	10 ÂµM	24
CPC011_MCF7_6H:BRD-A68589262-001-02-7:10	Training	TROXIPIDE	1	MCF7	10 ÂµM	6
CPC015_ASC_24H:BRD-A36471396-003-02-2:10	Training	BIPERIDEN	0	ASC	10 ÂµM	24
MUC.CP001_MCF7_6H:BRD-K81418486-001-13-7:1.1111	Training	VORINOSTAT	0	MCF7	1 ÂµM	6
LJP001_BT20_24H:BRD-K49328571-001-06-9:10	Training	DASATINIB	1	BT20	10 ÂµM	24
MUC.CP002_MCF7_24H:BRD-A55424491-001-10-8:0.3704	Training	METHOTREXATE	1	MCF7	500 nM	24
CPC016_A375_6H:BRD-K91290917-336-03-8:10	Training	AMODIAQUINE	1	A375	10 ÂµM	6
CPC005_MCF7_24H:BRD-A18419789-001-01-4:10	Training	ETOPOSIDE	1	MCF7	10 ÂµM	24
ERG011_VCAP_6H:BRD-K81418486-001-15-2:10	Training	VORINOSTAT	0	VCAP	10 ÂµM	6
CPC006_NCIH596_6H:BRD-A23770159-001-02-3:11.1	Training	SIROLIMUS	1	NCIH596	10 ÂµM	6
CPC006_HT115_6H:BRD-K28307902-001-10-0:28.96	Training	FLUTAMIDE	1	HT115	30 ÂµM	6
CPC005_A549_24H:BRD-A83855350-003-01-4:10	Training	NALTREXONE	0	A549	10 ÂµM	24
CPC006_MCF7_24H:BRD-K74148702-001-03-8:48	Training	CURCUMIN	1	MCF7	50 ÂµM	24
CPC011_PC3_24H:BRD-K57930253-001-06-6:10	Training	NITRAZEPAM	1	PC3	10 ÂµM	24
CPC003_HA1E_24H:BRD-K70487031-001-01-0:10	Training	FLUPENTIXOL	1	HA1E	10 ÂµM	24
RAD001_A549_6H:BRD-K50691590-001-01-4:3.3333	Training	BORTEZOMIB	1	A549	3 ÂµM	6
DOS052_MCF7_24H:BRD-K81418486:0.5	Training	VORINOSTAT	0	MCF7	500 nM	24
CPC004_PC3_24H:BRD-A40639672-234-09-9:10	Training	KETOROLAC	1	PC3	10 ÂµM	24
CPC009_PC3_24H:BRD-K81418486:10	Training	VORINOSTAT	0	PC3	10 ÂµM	24
CPC011_MCF7_6H:BRD-K21283037-003-09-6:10	Training	RILUZOLE	1	MCF7	10 ÂµM	6
CPC019_A549_24H:BRD-K81418486:10	Training	VORINOSTAT	0	A549	10 ÂµM	24
CPC009_VCAP_6H:BRD-A19736161-001-03-4:10	Training	ONDANSETRON	1	VCAP	10 ÂµM	6
CPC006_SKMEL28_6H:BRD-K56343971-001-02-3:10	Training	VEMURAFENIB	1	SKMEL28	10 ÂµM	6
CPC018_A549_24H:BRD-A52530684-001-01-1:10	Training	DOXORUBICIN	1	A549	10 ÂµM	24
PCLB003_A549_24H:BRD-K63828191-003-23-0:3.33	Training	RALOXIFENE	0	A549	3.33 ÂµM	24
HOG002_A549_24H:BRD-K15108141-001-01-7:1.2333	Training	GEMCITABINE	1	A549	1 ÂµM	24
CPD003_PC3_6H:BRD-K81418486-001-26-9:10	Training	VORINOSTAT	0	PC3	10 ÂµM	6
CPC020_VCAP_6H:BRD-K89997465-003-33-1:10	Training	CHLORPROMAZINE	1	VCAP	10 ÂµM	6
CPC011_A549_24H:BRD-A44008656-036-21-7:10	Training	DOXYLAMINE	0	A549	10 ÂµM	24
CPC005_A549_24H:BRD-A34299591-001-03-4:10	Training	BUDESONIDE	0	A549	10 ÂµM	24
CPC006_NCIH596_6H:BRD-K81418486:10	Training	VORINOSTAT	0	NCIH596	10 ÂµM	6
CPC006_PC3_24H:BRD-A02006392-001-09-9:10	Training	NITRENDIPINE	1	PC3	10 ÂµM	24
DOS036_A549_24H:BRD-K81418486:10	Training	VORINOSTAT	0	A549	10 ÂµM	24
ERG005_VCAP_24H:BRD-K81418486-001-15-2:5	Training	VORINOSTAT	0	VCAP	5 ÂµM	24
CPC003_HCC515_6H:BRD-A43882281-001-11-4:10	Training	PINACIDIL	0	HCC515	10 ÂµM	6
HOG002_MCF7_6H:BRD-K21680192-300-10-2:3.33	Training	MITOXANTRONE	1	MCF7	3 ÂµM	6
ASG001_MCF7_24H:BRD-K21680192-300-08-6:2	Training	MITOXANTRONE	1	MCF7	1 ÂµM	24
CPC020_VCAP_6H:BRD-K03406345-001-11-2:10	Training	AZACITIDINE	0	VCAP	10 ÂµM	6
CPC006_WSUDLCL2_6H:BRD-K14888893-001-05-6:10	Training	MINOXIDIL	0	WSUDLCL2	10 ÂµM	6
HOG003_MCF7_24H:BRD-A71390734-001-01-7:1.11	Training	IDARUBICIN	0	MCF7	1 ÂµM	24
CPC010_MCF7_24H:BRD-K12102668-001-20-6:10	Training	NIALAMIDE	1	MCF7	10 ÂµM	24
CPC013_MCF7_6H:BRD-K81418486:10	Training	VORINOSTAT	0	MCF7	10 ÂµM	6
CPC003_HA1E_6H:BRD-A71816415-236-03-5:10	Training	PRAVASTATIN	1	HA1E	10 ÂµM	6
DOS045_HT29_24H:BRD-K81418486:0.5	Training	VORINOSTAT	0	HT29	500 nM	24
CPC016_A549_24H:BRD-A58207013-001-01-2:10	Training	PINACIDIL	0	A549	10 ÂµM	24
PCLB003_A549_24H:BRD-A52530684-003-01-7:0.12	Training	DOXORUBICIN	1	A549	0.12 ÂµM	24
CPC004_HCC515_6H:BRD-K30020243-051-01-7:10	Training	ALISKIREN	1	HCC515	10 ÂµM	6
CPC004_HCC515_6H:BRD-A84174393-236-03-0:10	Training	MELOXICAM	1	HCC515	10 ÂµM	6
CPC009_HCC515_6H:BRD-A22256192-001-14-8:10	Training	TERAZOSIN	0	HCC515	10 ÂµM	6
DOS049_A375_24H:BRD-K81418486:0.5	Training	VORINOSTAT	0	A375	500 nM	24
CPC015_SKB_24H:BRD-K56558538-003-02-8:10	Training	AMBROXOL	1	SKB	10 ÂµM	24
CPC004_HCC515_6H:BRD-K98530306-003-07-6:10	Training	CLONIDINE	0	HCC515	10 ÂµM	6
CPC006_NCIH508_6H:BRD-K08845546-001-02-2:22.2	Training	TACROLIMUS	1	NCIH508	20 ÂµM	6
CPC018_NPC_24H:BRD-K17561142-003-16-8:10	Training	AMIODARONE	1	NPC	10 ÂµM	24
RAD001_PC3_24H:BRD-K57545991-050-16-5:0.0137	Training	ENALAPRIL	1	PC3	10 nM	24
CPD003_MCF7_24H:BRD-K28183345-003-09-8:10	Training	PROGUANIL	0	MCF7	10 ÂµM	24
CPC006_SNUC5_6H:BRD-A93255169-001-13-5:10	Training	THALIDOMIDE	1	SNUC5	10 ÂµM	6
CPC011_A549_6H:BRD-A69927616-001-07-0:10	Training	ISRADIPINE	1	A549	10 ÂµM	6
CPC012_HA1E_6H:BRD-A59985574-003-01-9:10	Training	TOPOTECAN	0	HA1E	10 ÂµM	6
CPC009_VCAP_24H:BRD-K81418486:10	Training	VORINOSTAT	0	VCAP	10 ÂµM	24
CRCGN001_HA1E_24H:BRD-A16754160-341-01-5:19.9	Training	AMPICILLIN	1	HA1E	20 ÂµM	24
CPD001_PC3_24H:BRD-A57382968-001-21-7:10	Training	PIROXICAM	1	PC3	10 ÂµM	24
CPC020_HT29_6H:BRD-A07440155-003-22-1:10	Training	LABETALOL	1	HT29	10 ÂµM	6
CPC003_HA1E_24H:BRD-A41833852-001-01-9:10	Training	NALOXONE	0	HA1E	10 ÂµM	24
CPC011_MCF7_6H:BRD-A50684349-066-08-3:10	Training	FENOLDOPAM	0	MCF7	10 ÂµM	6
CPC010_MCF7_6H:BRD-K28143534-003-20-0:10	Training	CYPROHEPTADINE	1	MCF7	10 ÂµM	6
CPC005_MCF7_24H:BRD-A76941896-003-02-0:10	Training	DOXORUBICIN	1	MCF7	10 ÂµM	24
CPD003_PC3_6H:BRD-K13356952-001-19-4:10	Training	METHAZOLAMIDE	1	PC3	10 ÂµM	6
CPC013_HEPG2_6H:BRD-K42125900-001-01-9:10	Training	DOCETAXEL	1	HEPG2	10 ÂµM	6
DOS014_VCAP_24H:BRD-K81418486:10	Training	VORINOSTAT	0	VCAP	10 ÂµM	24
MUC.CP001_MCF7_6H:BRD-K81418486-001-13-7:10	Training	VORINOSTAT	0	MCF7	10 ÂµM	6
CPC020_A375_6H:BRD-A07440155-003-22-1:10	Training	LABETALOL	1	A375	10 ÂµM	6
CPC016_HT29_6H:BRD-K76810206-001-06-5:10	Training	NICERGOLINE	1	HT29	10 ÂµM	6
PCLB001_A375_24H:BRD-A34462049-001-04-4:10	Training	TIGECYCLINE	0	A375	10 ÂµM	24
AML001_HL60_24H:BRD-K57391913:0.37037	Training	ILOPROST	1	HL60	500 nM	24
NMH002_FIBRNPC_24H:BRD-K92723993-066-14-4:10	Training	IMATINIB	1	FIBRNPC	10 ÂµM	24
BRAF001_A375_24H:BRD-A03427350-001-02-1:2.5	Training	SULINDAC	1	A375	3 ÂµM	24
ERG010_VCAP_24H:BRD-A13084692-001-05-8:0.4	Training	TROGLITAZONE	1	VCAP	500 nM	24
CPC011_HT29_6H:BRD-K81418486:10	Training	VORINOSTAT	0	HT29	10 ÂµM	6
MUC.CP003_NKDBA_24H:BRD-K77987382-001-08-2:20	Training	MEBENDAZOLE	1	NKDBA	20 ÂµM	24
CPC002_VCAP_24H:BRD-K81418486:10	Training	VORINOSTAT	0	VCAP	10 ÂµM	24
CPC004_HA1E_24H:BRD-A06352418-001-15-0:10	Training	TERFENADINE	0	HA1E	10 ÂµM	24
CPC011_MCF7_6H:BRD-A39172021-001-05-3:10	Training	AMPIROXICAM	1	MCF7	10 ÂµM	6
CPC006_NCIH1694_6H:BRD-U88459701-000-01-8:10	Training	ATORVASTATIN	1	NCIH1694	10 ÂµM	6
CPD001_PC3_24H:BRD-K14888893-001-09-8:10	Training	MINOXIDIL	0	PC3	10 ÂµM	24
PCLB001_PC3_6H:BRD-K07572174-001-22-0:3.33	Training	CURCUMIN	1	PC3	3 ÂµM	6
CPC018_A375_6H:BRD-A92651262-003-03-9:10	Training	NALBUPHINE	0	A375	10 ÂµM	6
CPC011_VCAP_24H:BRD-K37798499-001-13-2:10	Training	ETOPOSIDE	1	VCAP	10 ÂµM	24
CPC020_A375_6H:BRD-A65280694-003-11-1:10	Training	MOLINDONE	1	A375	10 ÂµM	6
PCLB002_HA1E_24H:BRD-K81418486:3.33	Training	VORINOSTAT	0	HA1E	3.33 ÂµM	24
ERG015_PC3_6H:BRD-K81418486-001-15-2:10	Training	VORINOSTAT	0	PC3	10 ÂµM	6
CPC013_VCAP_6H:BRD-K79254416-001-08-5:10	Training	DECITABINE	0	VCAP	10 ÂµM	6
CPC006_SKM1_6H:BRD-A35588707-001-03-0:1.25	Training	TENIPOSIDE	1	SKM1	1 ÂµM	6
CPC006_PC3_24H:BRD-K71799949-001-20-8:96	Training	CARBAMAZEPINE	1	PC3	100 ÂµM	24
HOG003_A549_24H:BRD-A47829399-001-01-1:0.013	Training	ARTESUNATE	1	A549	10 nM	24
CPC006_SNUC5_6H:BRD-K98530306-003-07-6:10	Training	CLONIDINE	0	SNUC5	10 ÂµM	6
MUC.CP005_MCF7_24H:BRD-K81418486-001-13-7:3.3333	Training	VORINOSTAT	0	MCF7	3 ÂµM	24
ERG011_VCAP_24H:BRD-K81418486-001-15-2:2	Training	VORINOSTAT	0	VCAP	1 ÂµM	24
CPC020_HA1E_6H:BRD-K35458079-001-19-0:10	Training	EDARAVONE	1	HA1E	10 ÂµM	6
CPC006_CL34_6H:BRD-K50590187-001-10-8:160	Training	CAPSAICIN	0	CL34	100 ÂµM	6
CPC006_SNUC5_6H:BRD-K71799949-001-20-8:96	Training	CARBAMAZEPINE	1	SNUC5	100 ÂµM	6
CPC019_HEPG2_6H:BRD-K81418486:10	Training	VORINOSTAT	0	HEPG2	10 ÂµM	6
CPC006_AGS_6H:BRD-A91699651-316-06-7:10	Training	CHLOROQUINE	1	AGS	10 ÂµM	6
ASG001_PC3_24H:BRD-A84481105-003-15-6:10	Training	THIORIDAZINE	1	PC3	10 ÂµM	24
DOS027_VCAP_24H:BRD-A84481105-003-18-0:10	Training	THIORIDAZINE	1	VCAP	10 ÂµM	24
CPC003_VCAP_6H:BRD-A11605036-001-03-2:10	Training	THIOCOLCHICOSIDE	1	VCAP	10 ÂµM	6
CPC004_HEPG2_6H:BRD-K30020243-051-01-7:10	Training	ALISKIREN	1	HEPG2	10 ÂµM	6
CPC006_HEPG2_6H:BRD-K14888893-001-05-6:10	Training	MINOXIDIL	0	HEPG2	10 ÂµM	6
CPC002_HA1E_6H:BRD-K75641298-003-16-9:10	Training	METOCLOPRAMIDE	1	HA1E	10 ÂµM	6
MUC.CP002_MCF7_6H:BRD-K81418486-001-13-7:1.1111	Training	VORINOSTAT	0	MCF7	1 ÂµM	6
CPC011_VCAP_24H:BRD-K49807096-003-11-4:10	Training	BENAZEPRIL	1	VCAP	10 ÂµM	24
CPC011_HA1E_6H:BRD-A05186015-003-15-6:10	Training	BUPROPION	1	HA1E	10 ÂµM	6
CPC020_VCAP_6H:BRD-A99833829-003-21-4:10	Training	BETHANECHOL	0	VCAP	10 ÂµM	6
CPC014_HCC515_6H:BRD-K70401845-001-02-5:10	Training	ERLOTINIB	1	HCC515	10 ÂµM	6
DOS014_VCAP_24H:BRD-A79768653:10	Training	SIROLIMUS	1	VCAP	10 ÂµM	24
CPD001_PC3_24H:BRD-K00259736-001-12-3:10	Training	COLCHICINE	0	PC3	10 ÂµM	24
CPC006_NOMO1_6H:BRD-K50128260-001-01-6:160	Training	SILDENAFIL	1	NOMO1	100 ÂµM	6
CPC004_VCAP_24H:BRD-A41519720-001-03-0:10	Training	EZETIMIBE	1	VCAP	10 ÂµM	24
CPC007_HT29_6H:BRD-K81418486:10	Training	VORINOSTAT	0	HT29	10 ÂµM	6
CPC001_HA1E_6H:BRD-A22783572-065-01-3:10	Training	VINBLASTINE	0	HA1E	10 ÂµM	6
CPC009_A375_6H:BRD-A68009927-001-02-3:10	Training	DAUNORUBICIN	0	A375	10 ÂµM	6
CPC004_HT29_6H:BRD-A00546892-001-01-8:10	Training	BIPERIDEN	0	HT29	10 ÂµM	6
CPC006_COV644_6H:BRD-K17561142-003-16-8:10	Training	AMIODARONE	1	COV644	10 ÂµM	6
CPC013_HCC515_6H:BRD-K81418486:10	Training	VORINOSTAT	0	HCC515	10 ÂµM	6
CPC006_HT115_6H:BRD-A09533288-003-20-5:10	Training	VERAPAMIL	1	HT115	10 ÂµM	6
CPC016_HT29_6H:BRD-A91008255-003-16-4:10	Training	BEPRIDIL	1	HT29	10 ÂµM	6
CPC018_HT29_6H:BRD-K24023109-003-11-2:10	Training	DILTIAZEM	1	HT29	10 ÂµM	6
PCLB003_A375_24H:BRD-K63828191-003-23-0:3.33	Training	RALOXIFENE	0	A375	3.33 ÂµM	24
CPC004_VCAP_6H:BRD-K45542189-048-15-5:10	Training	DIETHYLCARBAMAZINE	1	VCAP	10 ÂµM	6
CPC006_NCIH1836_6H:BRD-K81418486-001-13-7:11.1	Training	VORINOSTAT	0	NCIH1836	10 ÂµM	6
CPC017_HEPG2_6H:BRD-A07875874-001-01-6:10	Training	CILNIDIPINE	1	HEPG2	10 ÂµM	6
DOS020_VCAP_6H:BRD-K81418486:10	Training	VORINOSTAT	0	VCAP	10 ÂµM	6
CPC010_HT29_6H:BRD-K04993501-002-01-7:10	Training	CEFIXIME	0	HT29	10 ÂµM	6
HOG003_MCF7_6H:BRD-K81418486-001-32-7:1.11	Training	VORINOSTAT	0	MCF7	1 ÂµM	6
MUC.CP004_MCF7_24H:BRD-K81418486-001-13-7:1.1111	Training	VORINOSTAT	0	MCF7	1 ÂµM	24
CPC011_HT29_6H:BRD-K83144676-001-04-6:10	Training	OLMESARTAN	0	HT29	10 ÂµM	6
CPC020_HT29_6H:BRD-A95869247-001-20-2:10	Training	INDAPAMIDE	0	HT29	10 ÂµM	6
CPC006_PC3_24H:BRD-K69690935-001-02-7:13.57	Training	CURCUMIN	1	PC3	10 ÂµM	24
CPC003_VCAP_24H:BRD-A39290993-001-03-2:10	Training	CYPROTERONE	1	VCAP	10 ÂµM	24
CPD002_MCF7_24H:BRD-K72093121-001-11-4:10	Training	VIDARABINE	0	MCF7	10 ÂµM	24
PCLB003_HT29_24H:BRD-A52530684-003-01-7:0.12	Training	DOXORUBICIN	1	HT29	0.12 ÂµM	24
CPC003_VCAP_6H:BRD-K13926615-003-02-5:10	Training	VARDENAFIL	0	VCAP	10 ÂµM	6
CPC006_U937_6H:BRD-A79465854-001-01-3:10	Training	AURANOFIN	1	U937	10 ÂµM	6
NMH002_NEU_6H:BRD-K37270826-001-21-9:10	Training	MIFEPRISTONE	0	NEU	10 ÂµM	6
CPC004_PC3_24H:BRD-A05186015-003-09-9:10	Training	BUPROPION	1	PC3	10 ÂµM	24
CPC006_A375_6H:BRD-K14888893-001-05-6:10	Training	MINOXIDIL	0	A375	10 ÂµM	6
CPC018_ASC_24H:BRD-K40530731-001-02-5:10	Training	HYOSCYAMINE	0	ASC	10 ÂµM	24
CPC014_PC3_6H:BRD-K15891719-001-01-0:10	Training	TENOFOVIR	1	PC3	10 ÂµM	6
CPC006_SW620_6H:BRD-A09533288-003-20-5:10	Training	VERAPAMIL	1	SW620	10 ÂµM	6
CPC006_HT29_24H:BRD-K56343971-001-02-3:10	Training	VEMURAFENIB	1	HT29	10 ÂµM	24
CPC005_HA1E_6H:BRD-A37432947-004-02-5:10	Training	IPRATROPIUM	0	HA1E	10 ÂµM	6
CPC006_NOMO1_6H:BRD-K93754473-001-06-0:28.39	Training	TAMOXIFEN	1	NOMO1	30 ÂµM	6
CPC003_VCAP_24H:BRD-K35189033-001-03-0:10	Training	LEVONORGESTREL	0	VCAP	10 ÂµM	24
PCLB002_A375_24H:BRD-K63828191:0.04	Training	RALOXIFENE	0	A375	0.04 ÂµM	24
CPC004_VCAP_24H:BRD-K25394294-001-08-1:10	Training	OXAPROZIN	1	VCAP	10 ÂµM	24
CPC020_VCAP_24H:BRD-K90543092-001-02-0:10	Training	LEVONORGESTREL	0	VCAP	10 ÂµM	24
HOG002_A549_24H:BRD-K15108141-001-01-7:0.13704	Training	GEMCITABINE	1	A549	100 nM	24
CPC020_HT29_6H:BRD-A91555231-003-06-4:10	Training	NOREPINEPHRINE	0	HT29	10 ÂµM	6
RAD001_MCF7_6H:BRD-K81418486-001-18-6:0.3704	Training	VORINOSTAT	0	MCF7	500 nM	6
CPC020_VCAP_24H:BRD-K81473089-311-05-2:10	Training	TACRINE	1	VCAP	10 ÂµM	24
CPC003_PC3_24H:BRD-A83081521-001-01-5:10	Training	FINASTERIDE	1	PC3	10 ÂµM	24
BRAF001_HEK293T_24H:BRD-K91699951-001-07-8:0.625	Training	BENZONATATE	1	HEK293T	500 nM	24
CPC006_WSUDLCL2_6H:BRD-A79768653-001-02-1:10	Training	SIROLIMUS	1	WSUDLCL2	10 ÂµM	6
CPC006_A549_6H:BRD-A35588707-001-03-0:1.25	Training	TENIPOSIDE	1	A549	1 ÂµM	6
RAD001_MCF7_24H:BRD-K28307902-001-09-2:0.0137	Training	FLUTAMIDE	1	MCF7	10 nM	24
CPC011_A375_6H:BRD-K45033733-001-08-0:10	Training	FAMCICLOVIR	0	A375	10 ÂµM	6
PCLB003_A375_24H:BRD-K17016787-001-09-2:0.37	Training	ESTRIOL	1	A375	0.37 ÂµM	24
CPC012_PC3_24H:BRD-K81418486:10	Training	VORINOSTAT	0	PC3	10 ÂµM	24
CPC015_HT29_6H:BRD-A00546892-001-01-8:10	Training	BIPERIDEN	0	HT29	10 ÂµM	6
MUC.CP006_MCF7_6H:BRD-K77987382-001-08-2:10	Training	MEBENDAZOLE	1	MCF7	10 ÂµM	6
MUC.CP006_MCF7_24H:BRD-A55594068-065-02-3:1.1111	Training	VINBLASTINE	0	MCF7	1 ÂµM	24
CPC001_HA1E_24H:BRD-A23723433-001-01-2:10	Training	PACLITAXEL	1	HA1E	10 ÂµM	24
CPC001_HA1E_24H:BRD-K23478508-001-03-7:10	Training	DIGOXIN	0	HA1E	10 ÂµM	24
CPC006_SW620_6H:BRD-K77947974-001-05-6:4.21	Training	FLUSPIRILENE	1	SW620	5 ÂµM	6
HOG001_A549_6H:BRD-A19633847-050-20-6:10	Training	PERHEXILINE	1	A549	10 ÂµM	6
CPC015_MCF7_24H:BRD-K98490050-001-01-8:10	Training	AMSACRINE	1	MCF7	10 ÂµM	24
CPC006_WSUDLCL2_6H:BRD-K28307902-001-10-0:28.96	Training	FLUTAMIDE	1	WSUDLCL2	30 ÂµM	6
CPC003_VCAP_6H:BRD-K32164935-001-17-5:10	Training	TOLAZAMIDE	1	VCAP	10 ÂµM	6
NMH002_NEU_24H:BRD-K81418486-001-22-8:10	Training	VORINOSTAT	0	NEU	10 ÂµM	24
CPC018_PHH_24H:BRD-K32164935-001-17-5:10	Training	TOLAZAMIDE	1	PHH	10 ÂµM	24
CPC006_SNGM_6H:BRD-A62025033-001-01-8:10	Training	TEMSIROLIMUS	0	SNGM	10 ÂµM	6
CPC003_VCAP_6H:BRD-K90333595-003-14-9:10	Training	PHENTOLAMINE	0	VCAP	10 ÂµM	6
CPC006_NCIH2073_6H:BRD-K81418486-001-13-7:11.1	Training	VORINOSTAT	0	NCIH2073	10 ÂµM	6
CPC014_PC3_24H:BRD-K64052750-001-04-3:10	Training	GEFITINIB	1	PC3	10 ÂµM	24
CPC016_A375_6H:BRD-K39915878-036-15-2:10	Training	LOXAPINE	0	A375	10 ÂµM	6
PCLB003_HCC515_24H:BRD-K07572174-001-17-0:100	Training	CURCUMIN	1	HCC515	100 ÂµM	24
CPC003_VCAP_24H:BRD-A34205397-001-03-7:10	Training	SULOCTIDIL	1	VCAP	10 ÂµM	24
HOG002_A549_24H:BRD-K92093830-003-18-3:0.3704	Training	DOXORUBICIN	1	A549	500 nM	24
BRAF001_A375_6H:BRD-K81418486-001-15-2:10	Training	VORINOSTAT	0	A375	10 ÂµM	6
CPC006_U937_6H:BRD-A35588707-001-03-0:1.25	Training	TENIPOSIDE	1	U937	1 ÂµM	6
CPC005_HT29_6H:BRD-K11129031-001-15-0:10	Training	GEMFIBROZIL	1	HT29	10 ÂµM	6
DOS032_A549_24H:BRD-K81418486:10	Training	VORINOSTAT	0	A549	10 ÂµM	24
CPC006_NCIH1694_6H:BRD-K56343971-001-02-3:10	Training	VEMURAFENIB	1	NCIH1694	10 ÂµM	6
MUC.CP003_MCF7_6H:BRD-K81418486-001-13-7:0.3704	Training	VORINOSTAT	0	MCF7	500 nM	6
PCLB003_A549_24H:BRD-K78431006-001-05-2:0.37	Training	CRIZOTINIB	1	A549	0.37 ÂµM	24
DOS004_VCAP_24H:BRD-K81418486:10	Training	VORINOSTAT	0	VCAP	10 ÂµM	24
CPC010_A375_6H:BRD-K86595100-001-08-3:10	Training	CHLORDIAZEPOXIDE	1	A375	10 ÂµM	6
PCLB003_A375_24H:BRD-K07572174-001-17-0:33.33	Training	CURCUMIN	1	A375	33.33 ÂµM	24
CPC014_SKB_24H:BRD-K13514097-001-01-2:10	Training	EVEROLIMUS	0	SKB	10 ÂµM	24
CPC020_VCAP_6H:BRD-A67799922-003-22-9:10	Training	PHENOXYBENZAMINE	0	VCAP	10 ÂµM	6
CPC016_HT29_6H:BRD-K72222507-003-07-7:10	Training	QUINAPRIL	1	HT29	10 ÂµM	6
PCLB001_A549_24H:BRD-A34462049-001-04-4:0.16	Training	TIGECYCLINE	0	A549	100 nM	24
CPC005_MCF7_6H:BRD-K21680192-300-06-0:10	Training	MITOXANTRONE	1	MCF7	10 ÂµM	6
CPC003_PC3_24H:BRD-A62035778-004-02-8:10	Training	SCOPOLAMINE	0	PC3	10 ÂµM	24
MUC.CP004_MCF7_24H:BRD-K81418486-001-13-7:3.3333	Training	VORINOSTAT	0	MCF7	3 ÂµM	24
CPC015_MCF7_24H:BRD-A55594068-065-03-1:10	Training	VINBLASTINE	0	MCF7	10 ÂµM	24
CPC020_A375_6H:BRD-A29260609-003-21-1:10	Training	ACEBUTOLOL	1	A375	10 ÂµM	6
CPC011_PC3_24H:BRD-K66412701-001-05-4:10	Training	PAZUFLOXACIN	1	PC3	10 ÂµM	24
HOG003_A549_6H:BRD-A71390734-001-01-7:1.11	Training	IDARUBICIN	0	A549	1 ÂµM	6
CPC002_VCAP_6H:BRD-A78322124-003-06-6:10	Training	DOBUTAMINE	0	VCAP	10 ÂµM	6
RAD001_PC3_24H:BRD-K28307902-001-09-2:0.0137	Training	FLUTAMIDE	1	PC3	10 nM	24
DOS012_VCAP_6H:BRD-K81418486:10	Training	VORINOSTAT	0	VCAP	10 ÂµM	6
CPC010_MCF7_24H:BRD-K28143534-003-20-0:10	Training	CYPROHEPTADINE	1	MCF7	10 ÂµM	24
DOS059_A549_24H:BRD-K81418486:0.5	Training	VORINOSTAT	0	A549	500 nM	24
CPC020_HCC515_6H:BRD-K93568044-001-24-7:10	Training	HYDROCORTISONE	0	HCC515	10 ÂµM	6
CPC006_DV90_6H:BRD-K81418486-001-13-7:11.1	Training	VORINOSTAT	0	DV90	10 ÂµM	6
CPC013_NEU_24H:BRD-K05658747-237-01-1:10	Training	RALTEGRAVIR	1	NEU	10 ÂµM	24
CPC003_PC3_24H:BRD-K92093830-003-05-0:10	Training	DOXORUBICIN	1	PC3	10 ÂµM	24
DOS050_HT29_24H:BRD-K81418486:0.1	Training	VORINOSTAT	0	HT29	100 nM	24
CPD002_PC3_6H:BRD-A99117172-065-03-2:10	Training	HYDROXYCHLOROQUINE	1	PC3	10 ÂµM	6
CPC020_HA1E_6H:BRD-K21680192-003-15-1:10	Training	MITOXANTRONE	1	HA1E	10 ÂµM	6
MUC.CP004_MCF7_24H:BRD-K77987382-001-08-2:5	Training	MEBENDAZOLE	1	MCF7	5 ÂµM	24
CPC003_VCAP_6H:BRD-K13032584-003-03-7:10	Training	PROCARBAZINE	1	VCAP	10 ÂµM	6
CPC005_HA1E_6H:BRD-A76941896-003-02-0:10	Training	DOXORUBICIN	1	HA1E	10 ÂµM	6
CPC002_VCAP_24H:BRD-A20243730-001-01-4:10	Training	DANAZOL	1	VCAP	10 ÂµM	24
CPC011_MCF7_6H:BRD-K70358946-001-11-6:10	Training	ARIPIPRAZOLE	0	MCF7	10 ÂµM	6
CPC004_HT29_6H:BRD-K42098891-003-13-0:10	Training	PROTRIPTYLINE	0	HT29	10 ÂµM	6
CPC004_PC3_24H:BRD-K70778732-003-15-0:10	Training	TRAZODONE	1	PC3	10 ÂµM	24
HOG001_MCF7_6H:BRD-K81418486-001-32-7:10	Training	VORINOSTAT	0	MCF7	10 ÂµM	6
HOG002_A549_24H:BRD-K92093830-003-18-3:1.11	Training	DOXORUBICIN	1	A549	1 ÂµM	24
HOG003_A549_6H:BRD-K81418486-001-32-7:3.33	Training	VORINOSTAT	0	A549	3 ÂµM	6
CPC006_THP1_6H:BRD-A13084692-001-04-1:10	Training	TROGLITAZONE	1	THP1	10 ÂµM	6
NMH002_NPC_6H:BRD-K93754473-048-14-5:10	Training	TAMOXIFEN	1	NPC	10 ÂµM	6
RAD001_PC3_24H:BRD-K73947551-001-02-8:0.0015	Training	AMIFOSTINE	0	PC3	1 nM	24
AML001_HL60_24H:BRD-A45664787:0.37037	Training	ILOPROST	1	HL60	500 nM	24
CPC004_PC3_6H:BRD-K60762818-003-15-3:10	Training	DESIPRAMINE	0	PC3	10 ÂµM	6
CPC011_MCF7_24H:BRD-K70778732-003-22-6:10	Training	TRAZODONE	1	MCF7	10 ÂµM	24
DOS056_HT29_24H:BRD-K81418486:0.5	Training	VORINOSTAT	0	HT29	500 nM	24
CPC004_HT29_6H:BRD-K91699951-001-03-7:10	Training	BENZONATATE	1	HT29	10 ÂµM	6
CPC020_PC3_24H:BRD-K97799481-001-10-3:10	Training	THEOPHYLLINE	0	PC3	10 ÂµM	24
CPC020_A375_6H:BRD-K70976396-236-22-9:10	Training	CEFOXITIN	0	A375	10 ÂµM	6
CPC005_PC3_6H:BRD-K21680192-300-06-0:10	Training	MITOXANTRONE	1	PC3	10 ÂµM	6
CPC017_A549_6H:BRD-K86882815-001-01-6:10	Training	CABERGOLINE	0	A549	10 ÂµM	6
CPC006_HEC108_6H:BRD-A79465854-001-01-3:10	Training	AURANOFIN	1	HEC108	10 ÂµM	6
RAD001_PC3_24H:BRD-K24844714-001-06-2:0.0015	Training	FLUOROURACIL	1	PC3	1 nM	24
PCLB002_HT29_24H:BRD-K18910433:10	Training	ESTRADIOL	1	HT29	10 ÂµM	24
CPC006_HCT116_6H:BRD-K36927236-001-17-7:10	Training	GLIBENCLAMIDE	1	HCT116	10 ÂµM	6
CPC015_HT29_6H:BRD-A36471396-003-02-2:10	Training	BIPERIDEN	0	HT29	10 ÂµM	6
CPC006_HCC515_24H:BRD-K15108141-001-01-7:0.08	Training	GEMCITABINE	1	HCC515	100 nM	24
DOSBIO001_PC3_24H:BRD-A13084692:3.33333	Training	TROGLITAZONE	1	PC3	3 ÂµM	24
CPC020_A375_6H:BRD-K32164935-001-24-1:10	Training	TOLAZAMIDE	1	A375	10 ÂµM	6
CPC012_A549_6H:BRD-K89626439-001-01-0:10	Training	SIROLIMUS	1	A549	10 ÂµM	6
CPC005_A375_24H:BRD-K21680192-300-06-0:10	Training	MITOXANTRONE	1	A375	10 ÂµM	24
MUC.CP002_MCF7_6H:BRD-K77987382-001-08-2:40	Training	MEBENDAZOLE	1	MCF7	40 ÂµM	6
CPC004_MCF7_6H:BRD-K98490050-001-01-8:10	Training	AMSACRINE	1	MCF7	10 ÂµM	6
DOSBIO001_NPC_24H:BRD-K81418486:10	Training	VORINOSTAT	0	NPC	10 ÂµM	24
CPC004_PC3_6H:BRD-K28307902-001-09-2:10	Training	FLUTAMIDE	1	PC3	10 ÂµM	6
CPC017_MCF7_6H:BRD-A87719232-001-02-4:10	Training	NAPROXEN	1	MCF7	10 ÂµM	6
MUC.CP004_MCF7_6H:BRD-A76528577-065-01-2:0.3704	Training	VINCRISTINE	1	MCF7	500 nM	6
CPC020_VCAP_6H:BRD-K60762818-003-22-9:10	Training	DESIPRAMINE	0	VCAP	10 ÂµM	6
CPD001_MCF7_6H:BRD-A53576514-003-15-5:10	Training	ORPHENADRINE	0	MCF7	10 ÂµM	6
CPC004_HA1E_6H:BRD-A79768653-001-02-1:10	Training	SIROLIMUS	1	HA1E	10 ÂµM	6
MUC.CP002_NKDBA_24H:BRD-A55424491-001-10-8:10	Training	METHOTREXATE	1	NKDBA	10 ÂµM	24
CPC011_A375_6H:BRD-K48195008-001-13-2:10	Training	ETHINYLESTRADIOL	1	A375	10 ÂµM	6
MUC.CP004_MCF7_6H:BRD-K63430059-001-03-2:0.3704	Training	METHOXSALEN	1	MCF7	500 nM	6
RAD001_PC3_6H:BRD-K50691590-001-01-4:10	Training	BORTEZOMIB	1	PC3	10 ÂµM	6
CPC006_SW948_6H:BRD-U94846492-000-01-1:10	Training	QUININE	1	SW948	10 ÂµM	6
ASG001_PC3_6H:BRD-A84481105-003-15-6:2	Training	THIORIDAZINE	1	PC3	1 ÂµM	6
CPC013_MCF7_24H:BRD-K92723993-066-08-6:10	Training	IMATINIB	1	MCF7	10 ÂµM	24
CPC002_VCAP_6H:BRD-K01292756-001-10-2:10	Training	PIMOZIDE	0	VCAP	10 ÂµM	6
CPC015_A375_6H:BRD-A34205397-001-03-7:10	Training	SULOCTIDIL	1	A375	10 ÂµM	6
CPC006_RKO_6H:BRD-A71390734-001-01-7:0.08	Training	IDARUBICIN	0	RKO	100 nM	6
CPC004_HT29_6H:BRD-A91008255-003-16-4:10	Training	BEPRIDIL	1	HT29	10 ÂµM	6
CPC006_MCF7_24H:BRD-A93255169-001-13-5:10	Training	THALIDOMIDE	1	MCF7	10 ÂµM	24
CPC010_PC3_6H:BRD-K28936863-051-26-4:10	Training	KETOTIFEN	0	PC3	10 ÂµM	6
RAD001_MCF7_6H:BRD-K15108141-003-01-3:0.3704	Training	GEMCITABINE	1	MCF7	500 nM	6
CPC006_HA1E_24H:BRD-K89732114-001-05-9:10	Training	TRIFLUOPERAZINE	0	HA1E	10 ÂµM	24
CPC018_SKB_24H:BRD-K32164935-001-17-5:10	Training	TOLAZAMIDE	1	SKB	10 ÂµM	24
CPC007_MCF7_24H:BRD-K81418486:10	Training	VORINOSTAT	0	MCF7	10 ÂµM	24
CPC011_MCF7_24H:BRD-K92093830-003-23-3:10	Training	DOXORUBICIN	1	MCF7	10 ÂµM	24
HOG002_MCF7_6H:BRD-A68009927-003-02-9:1.11	Training	DAUNORUBICIN	0	MCF7	1 ÂµM	6
CPC004_VCAP_24H:BRD-K02637541-001-06-5:10	Training	CELECOXIB	1	VCAP	10 ÂµM	24
CPD003_MCF7_6H:BRD-K67043667-001-19-9:10	Training	ALTRETAMINE	0	MCF7	10 ÂµM	6
CPC006_SKMEL1_6H:BRD-A71390734-001-01-7:0.08	Training	IDARUBICIN	0	SKMEL1	100 nM	6
CPC018_SKB_24H:BRD-K81418486:10	Training	VORINOSTAT	0	SKB	10 ÂµM	24
PCLB002_A375_24H:BRD-K84937637:0.37	Training	SIROLIMUS	1	A375	0.37 ÂµM	24
BRAF001_A375_6H:BRD-A03427350-001-02-1:0.15625	Training	SULINDAC	1	A375	100 nM	6
CPC006_HA1E_6H:BRD-A35588707-001-03-0:1.25	Training	TENIPOSIDE	1	HA1E	1 ÂµM	6
CPC014_PHH_24H:BRD-K81418486:10	Training	VORINOSTAT	0	PHH	10 ÂµM	24
HOG002_MCF7_24H:BRD-A35588707-001-04-8:1.11	Training	TENIPOSIDE	1	MCF7	1 ÂµM	24
CPC020_PC3_24H:BRD-K92049597-001-16-6:10	Training	TRIAMTERENE	1	PC3	10 ÂµM	24
CPC006_MCF7_24H:BRD-A23770159-001-02-3:11.1	Training	SIROLIMUS	1	MCF7	10 ÂµM	24
CPC015_A549_24H:BRD-A66559694-001-03-8:10	Training	NALTREXONE	0	A549	10 ÂµM	24
CPC006_SW620_6H:BRD-A46335897-003-05-4:6.23	Training	PROMETHAZINE	1	SW620	5 ÂµM	6
MUC.CP003_NKDBA_24H:BRD-K81418486-001-22-8:10	Training	VORINOSTAT	0	NKDBA	10 ÂµM	24
CPC006_NCIH596_6H:BRD-K89732114-001-05-9:10	Training	TRIFLUOPERAZINE	0	NCIH596	10 ÂµM	6
CPC004_VCAP_6H:BRD-A68723818-050-18-4:10	Training	BROMPHENIRAMINE	0	VCAP	10 ÂµM	6
CPC006_MDST8_6H:BRD-K88510285-001-01-2:0.04	Training	BORTEZOMIB	1	MDST8	10 nM	6
CPC006_HT29_6H:BRD-K74148702-001-03-8:48	Training	CURCUMIN	1	HT29	50 ÂµM	6
CPC015_A549_24H:BRD-K70505054-001-02-9:10	Training	RANITIDINE	1	A549	10 ÂµM	24
CPC017_PHH_24H:BRD-A97454584-001-02-0:10	Training	NADOLOL	0	PHH	10 ÂµM	24
CPC004_PC3_6H:BRD-K45542189-048-15-5:10	Training	DIETHYLCARBAMAZINE	1	PC3	10 ÂµM	6
CPC005_VCAP_24H:BRD-K81418486:10	Training	VORINOSTAT	0	VCAP	10 ÂµM	24
CPC005_HT29_24H:BRD-K11129031-001-15-0:10	Training	GEMFIBROZIL	1	HT29	10 ÂµM	24
CRCGN004_HA1E_24H:BRD-A93000692-001-07-3:10UM	Training	CIGLITAZONE	1	HA1E	10 ÂµM	24
CPC006_NCIH596_6H:BRD-A35588707-001-03-0:1.25	Training	TENIPOSIDE	1	NCIH596	1 ÂµM	6
CPC006_SNU1040_6H:BRD-A13084692-001-04-1:10	Training	TROGLITAZONE	1	SNU1040	10 ÂµM	6
CPC003_HCC515_6H:BRD-K46018455-001-17-7:10	Training	BEZAFIBRATE	0	HCC515	10 ÂµM	6
CPC015_SKB_24H:BRD-A10977446-001-05-5:10	Training	CARVEDILOL	1	SKB	10 ÂµM	24
HOG001_A549_6H:BRD-A84481105-003-17-2:10	Training	THIORIDAZINE	1	A549	10 ÂµM	6
CPC010_HEPG2_6H:BRD-K67637637-003-07-6:10	Training	OLOPATADINE	1	HEPG2	10 ÂµM	6
CPC014_A549_6H:BRD-K83794624-001-01-7:10	Training	PIRARUBICIN	1	A549	10 ÂµM	6
BRAF001_A375_6H:BRD-K81418486-001-15-2:2.5	Training	VORINOSTAT	0	A375	3 ÂµM	6
CPC011_VCAP_6H:BRD-A33168282-003-13-1:10	Training	SOTALOL	0	VCAP	10 ÂµM	6
CPC020_A375_6H:BRD-K54416256-001-13-2:10	Training	METHIMAZOLE	1	A375	10 ÂµM	6
CPC018_A549_24H:BRD-K59256312-066-04-1:10	Training	GABEXATE	1	A549	10 ÂµM	24
CPC002_PC3_6H:BRD-M62162320-103-01-1:10	Training	RILMENIDINE	1	PC3	10 ÂµM	6
LJP002_MCF10A_24H:BRD-K74514084-001-01-3:0.4	Training	PAZOPANIB	1	MCF10A	500 nM	24
DOSBIO001_NEU_24H:BRD-A13084692:3.33333	Training	TROGLITAZONE	1	NEU	3 ÂµM	24
CPC006_RMGI_6H:BRD-K12994359-001-07-7:177.6	Training	VALDECOXIB	1	RMGI	100 ÂµM	6
DOS055_PC3_24H:BRD-K81418486:0.5	Training	VORINOSTAT	0	PC3	500 nM	24
CPC006_HT29_6H:BRD-K32107296-001-03-7:10	Training	TEMOZOLOMIDE	1	HT29	10 ÂµM	6
PCLB003_PC3_24H:BRD-K63828191-003-23-0:3.33	Training	RALOXIFENE	0	PC3	3.33 ÂµM	24
CPC002_HCC515_6H:BRD-A97437073-001-04-9:10	Training	ROSIGLITAZONE	1	HCC515	10 ÂµM	6
CPC006_LOVO_6H:BRD-A71390734-001-01-7:0.08	Training	IDARUBICIN	0	LOVO	100 nM	6
CPC011_MCF7_24H:BRD-A44008656-036-21-7:10	Training	DOXYLAMINE	0	MCF7	10 ÂµM	24
CPD001_MCF7_24H:BRD-K46503544-001-02-3:10	Training	ETOPOSIDE	1	MCF7	10 ÂµM	24
RAD001_MCF7_24H:BRD-K50691590-001-01-4:3.3333	Training	BORTEZOMIB	1	MCF7	3 ÂµM	24
ASG001_PC3_24H:BRD-K89732114-300-06-3:0.4	Training	TRIFLUOPERAZINE	0	PC3	500 nM	24
CPC020_PC3_24H:BRD-K54529596-001-21-4:10	Training	CAPTOPRIL	1	PC3	10 ÂµM	24
CPC005_A549_6H:BRD-K21680192-300-06-0:10	Training	MITOXANTRONE	1	A549	10 ÂµM	6
NMH001_NEU_6H:BRD-K81418486-001-22-8:10	Training	VORINOSTAT	0	NEU	10 ÂµM	6
RAD001_PC3_24H:BRD-K15108141-003-01-3:0.0412	Training	GEMCITABINE	1	PC3	10 nM	24
CPC004_VCAP_24H:BRD-K45542189-048-15-5:10	Training	DIETHYLCARBAMAZINE	1	VCAP	10 ÂµM	24
CPC011_A549_6H:BRD-K97752965-001-10-7:10	Training	NICORANDIL	1	A549	10 ÂµM	6
CPC003_HCC515_24H:BRD-K46652470-001-02-6:10	Training	NIZATIDINE	1	HCC515	10 ÂµM	24
DOSBIO002_A549_24H:BRD-K81418486:10	Training	VORINOSTAT	0	A549	10 ÂµM	24
CPC006_SKM1_6H:BRD-A19633847-050-20-6:10	Training	PERHEXILINE	1	SKM1	10 ÂµM	6
DOSBIO001_MCF7_24H:BRD-K81418486:3.33333	Training	VORINOSTAT	0	MCF7	3 ÂµM	24
CPC014_SKB_24H:BRD-K64052750-001-04-3:10	Training	GEFITINIB	1	SKB	10 ÂµM	24
CPC004_HA1E_24H:BRD-K37991163-003-06-8:10	Training	PAROXETINE	1	HA1E	10 ÂµM	24
CPC015_NPC_24H:BRD-K71799949-001-18-2:10	Training	CARBAMAZEPINE	1	NPC	10 ÂµM	24
CPC002_VCAP_24H:BRD-A44780397-001-01-1:10	Training	MIFEPRISTONE	0	VCAP	10 ÂµM	24
CPC011_VCAP_24H:BRD-K21733600-001-11-7:10	Training	ROFECOXIB	1	VCAP	10 ÂµM	24
CPC003_HCC515_6H:BRD-K92049597-001-10-9:10	Training	TRIAMTERENE	1	HCC515	10 ÂµM	6
CPC004_VCAP_6H:BRD-K39987650-001-15-9:10	Training	BISACODYL	0	VCAP	10 ÂµM	6
CPC006_CL34_6H:BRD-K01638814-051-10-1:10	Training	RILMENIDINE	1	CL34	10 ÂµM	6
CPC006_HCC15_6H:BRD-U88459701-000-01-8:10	Training	ATORVASTATIN	1	HCC15	10 ÂµM	6
CPC011_A549_6H:BRD-K06557128-001-03-9:10	Training	VORICONAZOLE	1	A549	10 ÂµM	6
DOS046_PC3_24H:BRD-K81418486:10	Training	VORINOSTAT	0	PC3	10 ÂµM	24
DOS016_VCAP_6H:BRD-K81418486:10	Training	VORINOSTAT	0	VCAP	10 ÂµM	6
CPC006_SNGM_6H:BRD-K81418486:10	Training	VORINOSTAT	0	SNGM	10 ÂµM	6
CPC011_A375_6H:BRD-K47278471-003-21-4:10	Training	DIPHENHYDRAMINE	0	A375	10 ÂµM	6
RAD001_PC3_24H:BRD-K50691590-001-01-4:0.3704	Training	BORTEZOMIB	1	PC3	500 nM	24
ERG004_VCAP_24H:BRD-K81418486-001-15-2:30	Training	VORINOSTAT	0	VCAP	30 ÂµM	24
CPC004_A375_6H:BRD-K08252256-236-17-1:10	Training	DICLOFENAC	1	A375	10 ÂµM	6
CPC011_MCF7_24H:BRD-A22380646-236-04-1:10	Training	PANTOPRAZOLE	1	MCF7	10 ÂµM	24
CPC011_MCF7_24H:BRD-K92723993-066-13-6:10	Training	IMATINIB	1	MCF7	10 ÂµM	24
CPC006_SKMEL1_6H:BRD-K89732114-001-05-9:10	Training	TRIFLUOPERAZINE	0	SKMEL1	10 ÂµM	6
CPC006_HCC515_24H:BRD-A79768653-001-02-1:10	Training	SIROLIMUS	1	HCC515	10 ÂµM	24
DOS013_VCAP_24H:BRD-A79768653:10	Training	SIROLIMUS	1	VCAP	10 ÂµM	24
ERG012_VCAP_24H:BRD-A13084692-001-05-8:2	Training	TROGLITAZONE	1	VCAP	1 ÂµM	24
LJP002_BT20_6H:BRD-K64052750-001-08-4:10	Training	GEFITINIB	1	BT20	10 ÂµM	6
CPC014_HCC515_6H:BRD-K66615216-001-01-9:10	Training	MOXIFLOXACIN	1	HCC515	10 ÂµM	6
ERG015_VCAP_6H:BRD-A13084692-001-05-8:2	Training	TROGLITAZONE	1	VCAP	1 ÂµM	6
NMH002_NPC_24H:BRD-K81418486-001-29-3:10	Training	VORINOSTAT	0	NPC	10 ÂµM	24
CPC010_MCF7_24H:BRD-K93034159-001-20-9:10	Training	CLADRIBINE	0	MCF7	10 ÂµM	24
CPC016_NPC_24H:BRD-K72676686-103-01-8:10	Training	FLUVOXAMINE	0	NPC	10 ÂµM	24
CPC017_MCF7_24H:BRD-K02275692-003-03-4:10	Training	CEFOTIAM	1	MCF7	10 ÂµM	24
CPC011_HT29_6H:BRD-K29653726-001-10-0:10	Training	TOPIRAMATE	1	HT29	10 ÂµM	6
CPC017_MCF7_24H:BRD-A09472452-015-11-9:10	Training	FLECAINIDE	1	MCF7	10 ÂµM	24
AML001_CD34_6H:BRD-K43389675:3.33333	Training	DAUNORUBICIN	0	CD34	3 ÂµM	6
AML001_U937_6H:BRD-K43389675:1.11111	Training	DAUNORUBICIN	0	U937	1 ÂµM	6
CPC013_A549_6H:BRD-K49328571-001-04-4:10	Training	DASATINIB	1	A549	10 ÂµM	6
CPC005_A375_24H:BRD-A18419789-001-01-4:10	Training	ETOPOSIDE	1	A375	10 ÂµM	24
CPC011_MCF7_6H:BRD-K01095011-001-10-0:10	Training	FINASTERIDE	1	MCF7	10 ÂµM	6
CPC002_HA1E_24H:BRD-K50388907-001-15-5:10	Training	FENOFIBRATE	1	HA1E	10 ÂµM	24
CPC011_A375_6H:BRD-K21733600-001-11-7:10	Training	ROFECOXIB	1	A375	10 ÂµM	6
CPC003_HCC515_24H:BRD-K77771411-003-03-2:10	Training	MOXONIDINE	1	HCC515	10 ÂµM	24
CPC018_HT29_6H:BRD-K44276885-001-01-7:10	Training	ACARBOSE	1	HT29	10 ÂµM	6
AML001_PC3_6H:BRD-K43389675:1.11111	Training	DAUNORUBICIN	0	PC3	1 ÂµM	6
BRAF001_A375_24H:BRD-U73308409-000-01-9:0.625	Training	VEMURAFENIB	1	A375	500 nM	24
PCLB002_HT29_24H:BRD-K63828191:3.33	Training	RALOXIFENE	0	HT29	3.33 ÂµM	24
CPC005_VCAP_6H:BRD-K81418486:10	Training	VORINOSTAT	0	VCAP	10 ÂµM	6
PCLB003_A549_24H:BRD-K63828191-003-21-4:10	Training	RALOXIFENE	0	A549	10 ÂµM	24
PCLB002_HEPG2_24H:BRD-K84937637:0.04	Training	SIROLIMUS	1	HEPG2	0.04 ÂµM	24
CPC014_HA1E_6H:BRD-K13514097-001-01-2:10	Training	EVEROLIMUS	0	HA1E	10 ÂµM	6
CPC006_A549_24H:BRD-A26711594-003-06-4:10	Training	NICARDIPINE	0	A549	10 ÂµM	24
CPC004_PC3_24H:BRD-K60038276-001-03-3:10	Training	IRBESARTAN	1	PC3	10 ÂµM	24
CPC010_PC3_24H:BRD-K28936863-051-26-4:10	Training	KETOTIFEN	0	PC3	10 ÂµM	24
RAD001_MCF7_24H:BRD-K15108141-003-01-3:0.0412	Training	GEMCITABINE	1	MCF7	10 nM	24
CPC006_VCAP_6H:BRD-K81418486:10	Training	VORINOSTAT	0	VCAP	10 ÂµM	6
LJP001_MDAMB231_24H:BRD-K49328571-001-06-9:0.08	Training	DASATINIB	1	MDAMB231	100 nM	24
CPC006_HT29_6H:BRD-K69690935-001-02-7:13.57	Training	CURCUMIN	1	HT29	10 ÂµM	6
CPC006_HA1E_6H:BRD-K74148702-001-03-8:48	Training	CURCUMIN	1	HA1E	50 ÂµM	6
CPC005_HCC515_6H:BRD-A76941896-003-02-0:10	Training	DOXORUBICIN	1	HCC515	10 ÂµM	6
CPC003_HCC515_6H:BRD-K95921201-001-07-0:10	Training	RESERPINE	0	HCC515	10 ÂµM	6
CPD001_MCF7_6H:BRD-K43457670-001-19-5:10	Training	ACETAZOLAMIDE	1	MCF7	10 ÂµM	6
CPC006_A375_24H:BRD-K32164935-001-17-5:10	Training	TOLAZAMIDE	1	A375	10 ÂµM	24
PCLB002_MCF7_24H:BRD-K84937637:10	Training	SIROLIMUS	1	MCF7	10 ÂµM	24
CPC015_HT29_6H:BRD-K15933101-001-01-6:10	Training	ROPINIROLE	1	HT29	10 ÂµM	6
CPC011_MCF7_6H:BRD-A16934955-003-04-2:10	Training	NALBUPHINE	0	MCF7	10 ÂµM	6
RAD001_PC3_24H:BRD-K64052750-001-04-3:0.0015	Training	GEFITINIB	1	PC3	1 nM	24
CPC002_PC3_24H:BRD-K81272440-236-06-9:10	Training	DANTROLENE	1	PC3	10 ÂµM	24
CPC011_A375_6H:BRD-K04548931-003-11-6:10	Training	EPIRUBICIN	0	A375	10 ÂµM	6
CPC003_HCC515_24H:BRD-A11605036-001-03-2:10	Training	THIOCOLCHICOSIDE	1	HCC515	10 ÂµM	24
DOSBIO002_NPC_24H:BRD-K81418486:3.33333	Training	VORINOSTAT	0	NPC	3 ÂµM	24
CPC009_PC3_24H:BRD-A84702196-001-07-6:10	Training	PENICILLIN	1	PC3	10 ÂµM	24
LJP002_MCF10A_6H:BRD-K74514084-001-01-3:2	Training	PAZOPANIB	1	MCF10A	1 ÂµM	6
CPC011_VCAP_6H:BRD-K66412701-001-05-4:10	Training	PAZUFLOXACIN	1	VCAP	10 ÂµM	6
CPC020_MCF7_24H:BRD-K89997465-003-33-1:10	Training	CHLORPROMAZINE	1	MCF7	10 ÂµM	24
CPC006_OV7_6H:BRD-K81418486:10	Training	VORINOSTAT	0	OV7	10 ÂµM	6
DOS004_VCAP_24H:BRD-A84481105:10	Training	THIORIDAZINE	1	VCAP	10 ÂµM	24
CPC003_HCC515_24H:BRD-A34205397-001-03-7:10	Training	SULOCTIDIL	1	HCC515	10 ÂµM	24
CPC015_MCF7_6H:BRD-A34205397-001-03-7:10	Training	SULOCTIDIL	1	MCF7	10 ÂµM	6
CPC011_MCF7_24H:BRD-K34776109-001-11-7:10	Training	GLIMEPIRIDE	1	MCF7	10 ÂµM	24
CPC010_HCC515_6H:BRD-K04412738-003-05-2:10	Training	TRAMADOL	0	HCC515	10 ÂµM	6
LJP002_SKBR3_6H:BRD-K64052750-001-08-4:10	Training	GEFITINIB	1	SKBR3	10 ÂµM	6
CPC020_MCF7_24H:BRD-K13356952-001-21-0:10	Training	METHAZOLAMIDE	1	MCF7	10 ÂµM	24
CPC003_VCAP_6H:BRD-K11399644-003-03-0:10	Training	PHENFORMIN	1	VCAP	10 ÂµM	6
MUC.CP005_MCF7_24H:BRD-K77987382-001-08-2:5	Training	MEBENDAZOLE	1	MCF7	5 ÂµM	24
CPC017_HEPG2_6H:BRD-A44008656-036-15-9:10	Training	DOXYLAMINE	0	HEPG2	10 ÂµM	6
CPC006_HA1E_6H:BRD-K15108141-001-01-7:0.08	Training	GEMCITABINE	1	HA1E	100 nM	6
CPC006_HA1E_24H:BRD-K59597909-001-10-1:10	Training	PHENOTHIAZINE	1	HA1E	10 ÂµM	24
CPD003_PC3_6H:BRD-A97437073-003-07-8:10	Training	ROSIGLITAZONE	1	PC3	10 ÂµM	6
CPC012_NEU_24H:BRD-K81418486:10	Training	VORINOSTAT	0	NEU	10 ÂµM	24
DOSBIO002_PC3_24H:BRD-K81418486:10	Training	VORINOSTAT	0	PC3	10 ÂµM	24
CPC018_A549_24H:BRD-K91263825-001-03-6:10	Training	NORTRIPTYLINE	1	A549	10 ÂµM	24
CPC005_A375_6H:BRD-A95869247-001-14-5:10	Training	INDAPAMIDE	0	A375	10 ÂµM	6
CPC014_PC3_6H:BRD-K13514097-001-01-2:10	Training	EVEROLIMUS	0	PC3	10 ÂµM	6
CPC003_HA1E_24H:BRD-K71059170-001-02-5:10	Training	CEFIXIME	0	HA1E	10 ÂµM	24
CPC004_HCC515_6H:BRD-A49160188-003-04-4:10	Training	DONEPEZIL	1	HCC515	10 ÂµM	6
CPC015_PHH_24H:BRD-K69608737-001-03-7:10	Training	TACROLIMUS	1	PHH	10 ÂµM	24
CPC004_VCAP_6H:BRD-K24053527-004-03-8:10	Training	DEXTROMETHORPHAN	0	VCAP	10 ÂµM	6
CPC003_HA1E_24H:BRD-A60414806-065-01-6:10	Training	VINCRISTINE	1	HA1E	10 ÂµM	24
CPC011_VCAP_6H:BRD-K33211335-337-11-0:10	Training	DEXTROMETHORPHAN	0	VCAP	10 ÂµM	6
CPD002_MCF7_6H:BRD-K88366685-300-05-2:10	Training	TRIMETAZIDINE	1	MCF7	10 ÂµM	6
CPC012_A549_6H:BRD-K72238567-001-12-4:10	Training	FLUDARABINE	0	A549	10 ÂµM	6
CPC011_VCAP_24H:BRD-K79759031-001-05-4:10	Training	ARTESUNATE	1	VCAP	10 ÂµM	24
CRCGN004_HA1E_24H:BRD-A88208128-003-03-8:20.1UM	Training	TETRACYCLINE	1	HA1E	20 ÂµM	24
ERG005_VCAP_6H:BRD-K81418486-001-15-2:5	Training	VORINOSTAT	0	VCAP	5 ÂµM	6
CPD002_MCF7_6H:BRD-A75919782-238-07-5:10	Training	LEUCOVORIN	0	MCF7	10 ÂµM	6
CPC003_VCAP_6H:BRD-K95237249-001-15-8:10	Training	PROBENECID	0	VCAP	10 ÂµM	6
CPC010_MCF7_6H:BRD-A46179541-003-02-3:10	Training	DOXAPRAM	0	MCF7	10 ÂµM	6
HDAC002_HA1E_24H:BRD-K81418486-001-10-3:0.0012207	Training	VORINOSTAT	0	HA1E	1 nM	24
AML001_CD34_24H:BRD-A45664787:3.33333	Training	ILOPROST	1	CD34	3 ÂµM	24
HOG003_A549_6H:BRD-A71390734-001-01-7:0.3704	Training	IDARUBICIN	0	A549	500 nM	6
NMH002_NEU_6H:BRD-K93754473-001-16-9:10	Training	TAMOXIFEN	1	NEU	10 ÂµM	6
CPC004_VCAP_24H:BRD-A09056319-001-05-5:10	Training	ALFUZOSIN	1	VCAP	10 ÂµM	24
NMH002_NPC_24H:BRD-A79067928-001-04-3:10	Training	ETOPOSIDE	1	NPC	10 ÂµM	24
MUC.CP004_MCF7_24H:BRD-A76528577-065-01-2:3.3333	Training	VINCRISTINE	1	MCF7	3 ÂµM	24
CPC006_NCIH2073_6H:BRD-A70155556-001-04-4:40	Training	LOVASTATIN	1	NCIH2073	40 ÂµM	6
RAD001_PC3_6H:BRD-K15108141-003-01-3:0.3704	Training	GEMCITABINE	1	PC3	500 nM	6
RAD001_PC3_24H:BRD-K81418486-001-18-6:3.3333	Training	VORINOSTAT	0	PC3	3 ÂµM	24
CPC004_PC3_24H:BRD-K35941380-050-17-0:10	Training	METHYSERGIDE	0	PC3	10 ÂµM	24
DOS008_VCAP_6H:BRD-K81418486:10	Training	VORINOSTAT	0	VCAP	10 ÂµM	6
CPC002_VCAP_6H:BRD-K20141153-003-03-8:10	Training	ATOMOXETINE	1	VCAP	10 ÂµM	6
CPC006_HA1E_6H:BRD-K36927236-001-17-7:10	Training	GLIBENCLAMIDE	1	HA1E	10 ÂµM	6
CPD001_MCF7_24H:BRD-M79902621-065-04-2:10	Training	TERBUTALINE	1	MCF7	10 ÂµM	24
CPC007_PC3_24H:BRD-K59597909-001-12-7:10	Training	PHENOTHIAZINE	1	PC3	10 ÂµM	24
CPC006_A549_6H:BRD-A71390734-001-01-7:0.08	Training	IDARUBICIN	0	A549	100 nM	6
CPC001_PC3_6H:BRD-K81418486:10	Training	VORINOSTAT	0	PC3	10 ÂµM	6
CPC020_PC3_24H:BRD-K55044200-001-11-2:10	Training	AMOXICILLIN	1	PC3	10 ÂµM	24
CPC006_COV644_6H:BRD-A91699651-316-06-7:10	Training	CHLOROQUINE	1	COV644	10 ÂµM	6
CPC010_A375_6H:BRD-K39462424-050-07-2:10	Training	DEXCHLORPHENIRAMINE	0	A375	10 ÂµM	6
CPC001_VCAP_24H:BRD-K92073408-001-03-3:10	Training	NORETHISTERONE	1	VCAP	10 ÂµM	24
CPC002_HCC515_24H:BRD-K35559145-050-03-6:10	Training	LEVOMEPROMAZINE	1	HCC515	10 ÂµM	24
CPC006_TYKNU_6H:BRD-K98530306-003-07-6:10	Training	CLONIDINE	0	TYKNU	10 ÂµM	6
CPC010_HT29_6H:BRD-K08924299-003-04-6:10	Training	PALONOSETRON	0	HT29	10 ÂµM	6
HOG002_A549_6H:BRD-K15108141-001-01-7:0.0152	Training	GEMCITABINE	1	A549	10 nM	6
CPC006_NCIH1694_6H:BRD-A97437073-001-03-1:80	Training	ROSIGLITAZONE	1	NCIH1694	80 ÂµM	6
DOS047_PC3_24H:BRD-K81418486:10	Training	VORINOSTAT	0	PC3	10 ÂµM	24
CPC015_A375_6H:BRD-K25394294-001-08-1:10	Training	OXAPROZIN	1	A375	10 ÂµM	6
CPC006_U937_6H:BRD-A70155556-001-04-4:40	Training	LOVASTATIN	1	U937	40 ÂµM	6
ASG001_PC3_24H:BRD-K81418486-001-24-4:0.4	Training	VORINOSTAT	0	PC3	500 nM	24
PRISM001_MCF7_6H:BRD-K81418486:10	Training	VORINOSTAT	0	MCF7	10 ÂµM	6
CPC020_PC3_6H:BRD-K97799481-001-10-3:10	Training	THEOPHYLLINE	0	PC3	10 ÂµM	6
CPC020_HCC515_6H:BRD-K21680192-003-15-1:10	Training	MITOXANTRONE	1	HCC515	10 ÂµM	6
CPC006_JHUEM2_6H:BRD-K81418486:10	Training	VORINOSTAT	0	JHUEM2	10 ÂµM	6
PCLB001_A549_6H:BRD-K07572174-001-22-0:0.63	Training	CURCUMIN	1	A549	500 nM	6
ERG010_VCAP_24H:BRD-K81418486-001-15-2:10	Training	VORINOSTAT	0	VCAP	10 ÂµM	24
DOS054_PC3_24H:BRD-K81418486:10	Training	VORINOSTAT	0	PC3	10 ÂµM	24
RAD001_MCF7_24H:BRD-K15108141-003-01-3:0.3704	Training	GEMCITABINE	1	MCF7	500 nM	24
CPC006_NCIH508_6H:BRD-K36927236-001-17-7:10	Training	GLIBENCLAMIDE	1	NCIH508	10 ÂµM	6
CPC010_VCAP_6H:BRD-K61993165-001-07-3:10	Training	NIACIN	1	VCAP	10 ÂµM	6
CPD003_MCF7_6H:BRD-K16444452-001-06-7:10	Training	IBUDILAST	1	MCF7	10 ÂµM	6
CPC006_A375_24H:BRD-K28307902-001-10-0:28.96	Training	FLUTAMIDE	1	A375	30 ÂµM	24
AML001_U937_6H:BRD-A45664787:3.33333	Training	ILOPROST	1	U937	3 ÂµM	6
CPD003_PC3_6H:BRD-K12102668-001-18-0:10	Training	NIALAMIDE	1	PC3	10 ÂµM	6
DOSBIO002_MCF7_24H:BRD-K81418486:10	Training	VORINOSTAT	0	MCF7	10 ÂµM	24
CPC004_PC3_24H:BRD-K60762818-003-15-3:10	Training	DESIPRAMINE	0	PC3	10 ÂµM	24
HOG002_A549_6H:BRD-K81418486-001-32-7:0.3704	Training	VORINOSTAT	0	A549	500 nM	6
CPC003_VCAP_6H:BRD-K08806317-050-03-6:10	Training	TIMOLOL	0	VCAP	10 ÂµM	6
CPC006_A549_24H:BRD-A79465854-001-01-3:10	Training	AURANOFIN	1	A549	10 ÂµM	24
CPC009_A375_6H:BRD-A26384407-001-21-0:10	Training	CHLORTHALIDONE	0	A375	10 ÂµM	6
CPC006_A549_6H:BRD-K15108141-001-01-7:0.08	Training	GEMCITABINE	1	A549	100 nM	6
CPD001_MCF7_24H:BRD-K94173644-312-01-8:10	Training	ZIMELIDINE	1	MCF7	10 ÂµM	24
NMH001_NPC_24H:BRD-A33749298-002-01-7:10	Training	OXYPHENBUTAZONE	1	NPC	10 ÂµM	24
CPC006_WSUDLCL2_6H:BRD-A35588707-001-03-0:1.25	Training	TENIPOSIDE	1	WSUDLCL2	1 ÂµM	6
CPC006_HT115_6H:BRD-A02006392-001-09-9:10	Training	NITRENDIPINE	1	HT115	10 ÂµM	6
CPC011_A375_6H:BRD-K00673382-001-12-2:10	Training	FAMOTIDINE	1	A375	10 ÂµM	6
CPC003_PC3_24H:BRD-K01095011-001-03-5:10	Training	FINASTERIDE	1	PC3	10 ÂµM	24
CPD002_MCF7_6H:BRD-K39397585-236-01-3:10	Training	PIPERACILLIN	0	MCF7	10 ÂµM	6
CPD002_PC3_24H:BRD-K44779798-001-04-0:10	Training	MIGLITOL	0	PC3	10 ÂµM	24
CPC006_CL34_6H:BRD-K32164935-001-17-5:10	Training	TOLAZAMIDE	1	CL34	10 ÂµM	6
CPC005_HT29_24H:BRD-A49225603-045-05-0:10	Training	ALIMEMAZINE	1	HT29	10 ÂµM	24
CPC006_HCC515_24H:BRD-A91699651-316-06-7:10	Training	CHLOROQUINE	1	HCC515	10 ÂµM	24
CPC010_A549_24H:BRD-K10860596-003-06-3:10	Training	GRANISETRON	0	A549	10 ÂµM	24
CPC011_MCF7_6H:BRD-K97752965-001-10-7:10	Training	NICORANDIL	1	MCF7	10 ÂµM	6
CPC020_VCAP_24H:BRD-K13356952-001-21-0:10	Training	METHAZOLAMIDE	1	VCAP	10 ÂµM	24
CPC001_HCC515_6H:BRD-K09963420-066-03-4:10	Training	SAQUINAVIR	1	HCC515	10 ÂµM	6
PCLB003_HA1E_24H:BRD-A52530684-003-01-7:0.12	Training	DOXORUBICIN	1	HA1E	0.12 ÂµM	24
HDAC002_MCF7_24H:BRD-K81418486-001-10-3:0.078125	Training	VORINOSTAT	0	MCF7	100 nM	24
CPC015_PHH_24H:BRD-K38305202-001-08-3:10	Training	DOMPERIDONE	1	PHH	10 ÂµM	24
CPD001_PC3_24H:BRD-K21680192-300-11-0:10	Training	MITOXANTRONE	1	PC3	10 ÂµM	24
RAD001_MCF7_24H:BRD-K07572174-001-19-6:0.0015	Training	CURCUMIN	1	MCF7	1 nM	24
CPC003_PC3_24H:BRD-A97674275-001-04-3:10	Training	RANOLAZINE	0	PC3	10 ÂµM	24
CPC011_MCF7_24H:BRD-K08547377-311-11-2:10	Training	IRINOTECAN	1	MCF7	10 ÂµM	24
CPC015_NPC_24H:BRD-K70505054-001-02-9:10	Training	RANITIDINE	1	NPC	10 ÂµM	24
CPC004_VCAP_24H:BRD-A40639672-234-09-9:10	Training	KETOROLAC	1	VCAP	10 ÂµM	24
ERG014_PC3_24H:BRD-K81418486-001-15-2:10	Training	VORINOSTAT	0	PC3	10 ÂµM	24
CPC005_PC3_6H:BRD-K67511046-003-03-7:10	Training	NALOXONE	0	PC3	10 ÂµM	6
HOG002_A549_6H:BRD-K92093830-003-18-3:0.3704	Training	DOXORUBICIN	1	A549	500 nM	6
RAD001_MCF7_24H:BRD-K64052750-001-04-3:10	Training	GEFITINIB	1	MCF7	10 ÂµM	24
CPC018_PHH_24H:BRD-K30816563-003-01-1:10	Training	RANITIDINE	1	PHH	10 ÂµM	24
HOG002_A549_24H:BRD-K21680192-300-10-2:3.33	Training	MITOXANTRONE	1	A549	3 ÂµM	24
CPC018_HT29_6H:BRD-K81418486:10	Training	VORINOSTAT	0	HT29	10 ÂµM	6
CPC006_COV644_6H:BRD-A56359832-001-03-8:160	Training	ZILEUTON	1	COV644	100 ÂµM	6
CPC011_VCAP_6H:BRD-K57033106-003-15-5:10	Training	TRIPELENNAMINE	1	VCAP	10 ÂµM	6
CPC012_A549_24H:BRD-K81418486:10	Training	VORINOSTAT	0	A549	10 ÂµM	24
CPC016_A549_24H:BRD-K67100011-003-03-0:10	Training	PIVMECILLINAM	1	A549	10 ÂµM	24
CPC006_U937_6H:BRD-K88510285-001-01-2:0.04	Training	BORTEZOMIB	1	U937	10 nM	6
CPC020_HCC515_6H:BRD-A17655518-001-18-6:10	Training	IBUPROFEN	1	HCC515	10 ÂµM	6
CPC011_VCAP_6H:BRD-K49668410-001-13-9:10	Training	CLARITHROMYCIN	1	VCAP	10 ÂµM	6
CPC018_SKB_24H:BRD-K35531059-001-02-4:10	Training	MOLSIDOMINE	1	SKB	10 ÂµM	24
PCLB001_HT29_6H:BRD-K07572174-001-22-0:0.63	Training	CURCUMIN	1	HT29	500 nM	6
CPC011_MCF7_24H:BRD-K83144676-001-04-6:10	Training	OLMESARTAN	0	MCF7	10 ÂµM	24
CPC006_T3M10_6H:BRD-K81418486:10	Training	VORINOSTAT	0	T3M10	10 ÂµM	6
CPC001_VCAP_6H:BRD-K81418486:10	Training	VORINOSTAT	0	VCAP	10 ÂµM	6
CPC006_T3M10_6H:BRD-K77947974-001-05-6:4.21	Training	FLUSPIRILENE	1	T3M10	5 ÂµM	6
CPC004_HCC515_6H:BRD-K89997465-001-05-3:10	Training	CHLORPROMAZINE	1	HCC515	10 ÂµM	6
CPC003_VCAP_6H:BRD-A75172220-001-03-2:10	Training	HYDROCORTISONE	0	VCAP	10 ÂµM	6
CPC020_HCC515_6H:BRD-A34299591-001-18-2:10	Training	BUDESONIDE	0	HCC515	10 ÂµM	6
CPC004_HA1E_24H:BRD-A28746609-001-05-7:10	Training	PACLITAXEL	1	HA1E	10 ÂµM	24
CPC011_MCF7_24H:BRD-K81169441-236-06-6:10	Training	CERIVASTATIN	1	MCF7	10 ÂµM	24
DOS055_MCF7_24H:BRD-K81418486:10	Training	VORINOSTAT	0	MCF7	10 ÂµM	24
CPC020_PC3_6H:BRD-A13946108-001-12-2:10	Training	SULINDAC	1	PC3	10 ÂµM	6
DOS046_MCF7_24H:BRD-K81418486:10	Training	VORINOSTAT	0	MCF7	10 ÂµM	24
CPC011_HT29_6H:BRD-K00532621-003-06-9:10	Training	MIDAZOLAM	0	HT29	10 ÂµM	6
CPC020_MCF7_24H:BRD-K55930204-236-18-5:10	Training	PHENYTOIN	1	MCF7	10 ÂµM	24
PCLB002_MCF7_24H:BRD-K81418486:3.33	Training	VORINOSTAT	0	MCF7	3.33 ÂµM	24
CPC014_HCC515_6H:BRD-K13514097-001-01-2:10	Training	EVEROLIMUS	0	HCC515	10 ÂµM	6
CPC011_HT29_6H:BRD-A16332958-001-07-3:10	Training	MODAFINIL	1	HT29	10 ÂµM	6
CPC020_PC3_24H:BRD-K21317336-003-02-5:10	Training	PHENTOLAMINE	0	PC3	10 ÂµM	24
CPC011_A549_24H:BRD-K81418486:10	Training	VORINOSTAT	0	A549	10 ÂµM	24
CPC004_PC3_6H:BRD-K06895174-001-01-0:10	Training	CISAPRIDE	0	PC3	10 ÂµM	6
ERG005_VCAP_6H:BRD-K21680192-300-08-6:1	Training	MITOXANTRONE	1	VCAP	1 ÂµM	6
CPC004_PC3_6H:BRD-A21858158-001-15-1:10	Training	PRAZIQUANTEL	0	PC3	10 ÂµM	6
CPD001_MCF7_24H:BRD-K81418486:10	Training	VORINOSTAT	0	MCF7	10 ÂµM	24
CPC004_HEPG2_6H:BRD-K09631521-001-05-7:10	Training	THIOTEPA	1	HEPG2	10 ÂµM	6
CPC011_MCF7_24H:BRD-K25394294-001-11-5:10	Training	OXAPROZIN	1	MCF7	10 ÂµM	24
DOS047_HT29_24H:BRD-K81418486:10	Training	VORINOSTAT	0	HT29	10 ÂµM	24
CPC011_MCF7_6H:BRD-A12560204-001-14-1:10	Training	NITRENDIPINE	1	MCF7	10 ÂµM	6
CPC017_ASC_24H:BRD-K23478508-001-03-7:10	Training	DIGOXIN	0	ASC	10 ÂµM	24
CPC015_MCF7_24H:BRD-A83081521-001-01-5:10	Training	FINASTERIDE	1	MCF7	10 ÂµM	24
CPC020_VCAP_24H:BRD-A62326914-001-02-2:10	Training	PAROXETINE	1	VCAP	10 ÂµM	24
CPC006_NCIH2073_6H:BRD-A35588707-001-03-0:1.25	Training	TENIPOSIDE	1	NCIH2073	1 ÂµM	6
CPC006_MDST8_6H:BRD-K15108141-001-01-7:0.08	Training	GEMCITABINE	1	MDST8	100 nM	6
CPC020_HT29_6H:BRD-A65282128-236-02-8:10	Training	CEFAZOLIN	1	HT29	10 ÂµM	6
DOS028_VCAP_6H:BRD-A84481105:10	Training	THIORIDAZINE	1	VCAP	10 ÂµM	6
CPC005_HCC515_6H:BRD-K11129031-001-15-0:10	Training	GEMFIBROZIL	1	HCC515	10 ÂµM	6
CPC011_MCF7_24H:BRD-A92630576-050-20-9:10	Training	TRIMEBUTINE	1	MCF7	10 ÂµM	24
CPC003_HCC515_24H:BRD-K92093830-003-05-0:10	Training	DOXORUBICIN	1	HCC515	10 ÂµM	24
CPC013_NEU_24H:BRD-K17210248-003-01-7:10	Training	DAUNORUBICIN	0	NEU	10 ÂµM	24
CPD001_PC3_24H:BRD-K46503544-001-02-3:10	Training	ETOPOSIDE	1	PC3	10 ÂµM	24
CPC006_WSUDLCL2_6H:BRD-K61250553-003-13-2:10	Training	LOPERAMIDE	0	WSUDLCL2	10 ÂµM	6
CPC006_TYKNU_6H:BRD-U94846492-000-01-1:10	Training	QUININE	1	TYKNU	10 ÂµM	6
CPC005_A549_24H:BRD-K65146499-001-14-7:10	Training	NABUMETONE	0	A549	10 ÂµM	24
CPC010_A375_6H:BRD-A14208071-004-16-4:10	Training	OXYPHENONIUM	0	A375	10 ÂµM	6
BRAF001_A375_6H:BRD-K23984367-001-04-2:2.5	Training	SORAFENIB	1	A375	3 ÂµM	6
ERG015_PC3_24H:BRD-K81418486-001-15-2:10	Training	VORINOSTAT	0	PC3	10 ÂµM	24
CPD003_MCF7_24H:BRD-K47832606-001-17-8:10	Training	FLOXURIDINE	1	MCF7	10 ÂµM	24
CPC011_PC3_6H:BRD-K30563334-001-01-1:10	Training	RIFABUTIN	1	PC3	10 ÂµM	6
BRAF001_A375_24H:BRD-A00827783-001-18-8:0.625	Training	DYPHYLLINE	0	A375	500 nM	24
CPC003_HCC515_6H:BRD-K70487031-001-01-0:10	Training	FLUPENTIXOL	1	HCC515	10 ÂµM	6
PCLB003_HCC515_24H:BRD-A52530684-003-01-7:1.11	Training	DOXORUBICIN	1	HCC515	1.11 ÂµM	24
CPC004_PC3_24H:BRD-A41519720-001-03-0:10	Training	EZETIMIBE	1	PC3	10 ÂµM	24
CPC005_A549_24H:BRD-A98431941-003-02-1:10	Training	EPHEDRINE	0	A549	10 ÂµM	24
RAD001_PC3_24H:BRD-K81418486-001-18-6:10	Training	VORINOSTAT	0	PC3	10 ÂµM	24
MUC.CP003_MCF7_6H:BRD-K77987382-001-08-2:40	Training	MEBENDAZOLE	1	MCF7	40 ÂµM	6
CPC001_VCAP_24H:BRD-K53857191-001-05-2:10	Training	RISPERIDONE	1	VCAP	10 ÂµM	24
DOS037_A549_24H:BRD-K81418486:0.5	Training	VORINOSTAT	0	A549	500 nM	24
PCLB002_A375_24H:BRD-K81418486:3.33	Training	VORINOSTAT	0	A375	3.33 ÂµM	24
CPC004_HT29_6H:BRD-A05352148-004-02-0:10	Training	IPRATROPIUM	0	HT29	10 ÂµM	6
DOS004_VCAP_6H:BRD-K81418486:10	Training	VORINOSTAT	0	VCAP	10 ÂµM	6
CPC020_VCAP_6H:BRD-K48970916-001-11-3:10	Training	DANAZOL	1	VCAP	10 ÂµM	6
CPC004_VCAP_6H:BRD-A74667430-001-15-2:10	Training	ETODOLAC	1	VCAP	10 ÂµM	6
CPC011_HT29_6H:BRD-K64994968-001-23-4:10	Training	PROGESTERONE	1	HT29	10 ÂµM	6
CPC013_PC3_24H:BRD-K89839824-001-01-2:10	Training	RALTITREXED	1	PC3	10 ÂµM	24
CPC006_HCT116_6H:BRD-K56343971-001-02-3:10	Training	VEMURAFENIB	1	HCT116	10 ÂµM	6
HOG002_A549_6H:BRD-K21680192-300-10-2:0.3704	Training	MITOXANTRONE	1	A549	500 nM	6
CPC003_HA1E_6H:BRD-K71059170-001-02-5:10	Training	CEFIXIME	0	HA1E	10 ÂµM	6
CPC020_VCAP_6H:BRD-K24023109-003-19-5:10	Training	DILTIAZEM	1	VCAP	10 ÂµM	6
PRISM001_A375_24H:BRD-K81418486:10	Training	VORINOSTAT	0	A375	10 ÂµM	24
RAD001_HCC515_6H:BRD-K81418486-001-18-6:1.1111	Training	VORINOSTAT	0	HCC515	1 ÂµM	6
CPC004_A375_6H:BRD-K39120595-304-03-9:10	Training	BITHIONOL	1	A375	10 ÂµM	6
CPC020_PC3_6H:BRD-A48631911-001-01-9:10	Training	MIBEFRADIL	0	PC3	10 ÂµM	6
CPC005_HA1E_6H:BRD-A18419789-001-01-4:10	Training	ETOPOSIDE	1	HA1E	10 ÂµM	6
CPC010_A549_24H:BRD-A24891640-001-15-5:10	Training	NIMODIPINE	0	A549	10 ÂµM	24
RAD001_A549_6H:BRD-K50691590-001-01-4:10	Training	BORTEZOMIB	1	A549	10 ÂµM	6
RAD001_MCF7_24H:BRD-K73947551-001-02-8:0.0046	Training	AMIFOSTINE	0	MCF7	1 nM	24
PCLB003_HA1E_24H:BRD-K63828191-003-23-0:10	Training	RALOXIFENE	0	HA1E	10 ÂµM	24
CPC006_A375_6H:BRD-K74148702-001-03-8:48	Training	CURCUMIN	1	A375	50 ÂµM	6
CPC006_SKLU1_6H:BRD-A35588707-001-03-0:1.25	Training	TENIPOSIDE	1	SKLU1	1 ÂµM	6
CPC006_PL21_6H:BRD-A79768653-001-02-1:10	Training	SIROLIMUS	1	PL21	10 ÂµM	6
CPC006_SKLU1_6H:BRD-K88510285-001-01-2:0.04	Training	BORTEZOMIB	1	SKLU1	10 nM	6
CPC006_HCC515_24H:BRD-K61250553-003-13-2:10	Training	LOPERAMIDE	0	HCC515	10 ÂµM	24
CPC012_NPC_24H:BRD-K81418486:10	Training	VORINOSTAT	0	NPC	10 ÂµM	24
CPC006_RMGI_6H:BRD-K77947974-001-05-6:4.21	Training	FLUSPIRILENE	1	RMGI	5 ÂµM	6
CPC004_HCC515_6H:BRD-K37991163-003-06-8:10	Training	PAROXETINE	1	HCC515	10 ÂµM	6
CPC011_A549_6H:BRD-K86434416-003-13-0:10	Training	SELEGILINE	0	A549	10 ÂµM	6
PCLB002_MCF7_24H:BRD-K63828191:10	Training	RALOXIFENE	0	MCF7	10 ÂµM	24
CPC006_HT115_6H:BRD-A56359832-001-03-8:160	Training	ZILEUTON	1	HT115	100 ÂµM	6
CPC018_HEPG2_6H:BRD-K48367671-001-01-8:10	Training	FEBUXOSTAT	1	HEPG2	10 ÂµM	6
CPC015_HT29_6H:BRD-A27887842-001-03-2:10	Training	PREDNISOLONE	1	HT29	10 ÂµM	6
CPC006_RMGI_6H:BRD-K81418486-001-13-7:11.1	Training	VORINOSTAT	0	RMGI	10 ÂµM	6
CPC004_A375_6H:BRD-K82941592-238-02-9:10	Training	ROSUVASTATIN	1	A375	10 ÂµM	6
CPC004_A375_6H:BRD-A75552914-001-09-3:10	Training	ISOXICAM	0	A375	10 ÂµM	6
CPC011_A375_6H:BRD-K33106058-001-12-7:10	Training	CYTARABINE	1	A375	10 ÂµM	6
CPC005_PC3_24H:BRD-K21680192-300-06-0:10	Training	MITOXANTRONE	1	PC3	10 ÂµM	24
PCLB003_PC3_24H:BRD-K78431006-001-05-2:10	Training	CRIZOTINIB	1	PC3	10 ÂµM	24
CPC004_PC3_6H:BRD-K35941380-050-17-0:10	Training	METHYSERGIDE	0	PC3	10 ÂµM	6
CPC018_MCF7_6H:BRD-K81418486:10	Training	VORINOSTAT	0	MCF7	10 ÂµM	6
ERG011_VCAP_24H:BRD-K03406345-001-12-0:10	Training	AZACITIDINE	0	VCAP	10 ÂµM	24
DOS024_VCAP_6H:BRD-A79768653:10	Training	SIROLIMUS	1	VCAP	10 ÂµM	6
CPC003_HCC515_6H:BRD-K18574842-323-03-3:10	Training	NAFCILLIN	1	HCC515	10 ÂµM	6
MUC.CP001_NKDBA_24H:BRD-K81418486-001-22-8:10	Training	VORINOSTAT	0	NKDBA	10 ÂµM	24
CPC014_HA1E_6H:BRD-K78431006-001-02-9:10	Training	CRIZOTINIB	1	HA1E	10 ÂµM	6
CPC019_MCF7_6H:BRD-K81418486:10	Training	VORINOSTAT	0	MCF7	10 ÂµM	6
CPC006_U937_6H:BRD-K15108141-001-01-7:0.08	Training	GEMCITABINE	1	U937	100 nM	6
CPC011_MCF7_24H:BRD-K82357231-001-11-8:10	Training	DESLORATADINE	1	MCF7	10 ÂµM	24
CPC005_VCAP_6H:BRD-K46862739-001-03-6:10	Training	METYRAPONE	0	VCAP	10 ÂµM	6
CPC017_A549_6H:BRD-K60640630-001-03-7:10	Training	MOMETASONE	0	A549	10 ÂµM	6
CPC004_HEPG2_6H:BRD-A35588707-001-03-0:10	Training	TENIPOSIDE	1	HEPG2	10 ÂµM	6
PCLB003_PC3_24H:BRD-K07572174-001-17-0:100	Training	CURCUMIN	1	PC3	100 ÂµM	24
HOG001_A549_6H:BRD-K81418486-001-32-7:1.11	Training	VORINOSTAT	0	A549	1 ÂµM	6
DOS060_HT29_24H:BRD-K81418486:0.5	Training	VORINOSTAT	0	HT29	500 nM	24
HOG002_A549_6H:BRD-K15108141-001-01-7:0.0457	Training	GEMCITABINE	1	A549	10 nM	6
RAD001_MCF7_24H:BRD-K64052750-001-04-3:0.0046	Training	GEFITINIB	1	MCF7	1 nM	24
CPC015_PHH_24H:BRD-A75552914-001-09-3:10	Training	ISOXICAM	0	PHH	10 ÂµM	24
CPC016_A549_6H:BRD-K72222507-003-07-7:10	Training	QUINAPRIL	1	A549	10 ÂµM	6
HOG003_A549_24H:BRD-A71390734-001-01-7:0.013	Training	IDARUBICIN	0	A549	10 nM	24
CPC006_CL34_6H:BRD-K59597909-001-10-1:10	Training	PHENOTHIAZINE	1	CL34	10 ÂµM	6
CPD001_PC3_24H:BRD-A05186015-003-12-3:10	Training	BUPROPION	1	PC3	10 ÂµM	24
CPC004_VCAP_24H:BRD-K81418486:10	Training	VORINOSTAT	0	VCAP	10 ÂµM	24
CPC004_PC3_6H:BRD-A55913614-316-06-2:10	Training	PRIMAQUINE	0	PC3	10 ÂµM	6
PCLB003_PC3_24H:BRD-K17016787-001-09-2:3.33	Training	ESTRIOL	1	PC3	3.33 ÂµM	24
CPC014_MCF7_6H:BRD-K29582115-311-02-0:10	Training	ZIPRASIDONE	1	MCF7	10 ÂµM	6
CPC006_T3M10_6H:BRD-K28307902-001-10-0:28.96	Training	FLUTAMIDE	1	T3M10	30 ÂµM	6
NMH002_NPC_24H:BRD-A13946108-001-13-0:10	Training	SULINDAC	1	NPC	10 ÂµM	24
CPC004_VCAP_24H:BRD-K39987650-001-15-9:10	Training	BISACODYL	0	VCAP	10 ÂµM	24
CPC011_HT29_6H:BRD-K19352500-050-02-7:10	Training	PROCHLORPERAZINE	1	HT29	10 ÂµM	6
CPC020_VCAP_24H:BRD-A50311610-003-17-9:10	Training	MECLIZINE	0	VCAP	10 ÂµM	24
CPC011_PC3_24H:BRD-K81169441-236-06-6:10	Training	CERIVASTATIN	1	PC3	10 ÂµM	24
CPC010_HEPG2_6H:BRD-K81418486:10	Training	VORINOSTAT	0	HEPG2	10 ÂµM	6
DOS053_A549_24H:BRD-K81418486:0.5	Training	VORINOSTAT	0	A549	500 nM	24
CPC004_PC3_6H:BRD-A84174393-236-03-0:10	Training	MELOXICAM	1	PC3	10 ÂµM	6
CPC009_MCF7_24H:BRD-K27721098-001-07-3:10	Training	CLOPIDOGREL	1	MCF7	10 ÂµM	24
CPC015_HT29_6H:BRD-K70330367-003-03-8:10	Training	AMANTADINE	0	HT29	10 ÂµM	6
DOS026_VCAP_6H:BRD-K81418486:10	Training	VORINOSTAT	0	VCAP	10 ÂµM	6
CPC005_MCF7_6H:BRD-A47598013-004-06-1:10	Training	CITALOPRAM	1	MCF7	10 ÂµM	6
CPC003_VCAP_24H:BRD-K63550407-001-08-5:10	Training	ERYTHROMYCIN	1	VCAP	10 ÂµM	24
RAD001_MCF7_24H:BRD-K57545991-050-16-5:0.3704	Training	ENALAPRIL	1	MCF7	500 nM	24
CPC015_PHH_24H:BRD-K38197229-001-17-4:10	Training	BUMETANIDE	0	PHH	10 ÂµM	24
DOS021_VCAP_24H:BRD-K81418486:10	Training	VORINOSTAT	0	VCAP	10 ÂµM	24
CPC004_HCC515_6H:BRD-A25234499-001-09-2:10	Training	AMINOGLUTETHIMIDE	0	HCC515	10 ÂµM	6
CPC011_PC3_6H:BRD-A48261811-001-03-2:10	Training	ARGATROBAN	0	PC3	10 ÂµM	6
CPC015_SKB_24H:BRD-A73909368-001-01-5:10	Training	DACTINOMYCIN	1	SKB	10 ÂµM	24
BRAF001_HEK293T_24H:BRD-U73308409-000-01-9:0.625	Training	VEMURAFENIB	1	HEK293T	500 nM	24
CPC017_MCF7_24H:BRD-K43389675-001-01-3:10	Training	DAUNORUBICIN	0	MCF7	10 ÂµM	24
CPC006_SNUC4_6H:BRD-K81418486-001-13-7:11.1	Training	VORINOSTAT	0	SNUC4	10 ÂµM	6
CPC016_HT29_6H:BRD-K47631482-003-03-9:10	Training	BROMHEXINE	1	HT29	10 ÂµM	6
CPC004_MCF7_6H:BRD-A68723818-050-18-4:10	Training	BROMPHENIRAMINE	0	MCF7	10 ÂµM	6
CPC006_NCIH596_6H:BRD-A71390734-001-01-7:0.08	Training	IDARUBICIN	0	NCIH596	100 nM	6
CPC015_A549_24H:BRD-K82562631-236-03-8:10	Training	TOLMETIN	1	A549	10 ÂµM	24
CPC006_COV644_6H:BRD-K36927236-001-17-7:10	Training	GLIBENCLAMIDE	1	COV644	10 ÂµM	6
CPC017_PHH_24H:BRD-K22031190-001-13-7:10	Training	DIFLUNISAL	1	PHH	10 ÂµM	24
CRCGN001_HA1E_6H:BRD-A79479878-001-07-3:19.9	Training	TESTOSTERONE	1	HA1E	20 ÂµM	6
PCLB001_HT29_24H:BRD-K07572174-001-22-0:2.5	Training	CURCUMIN	1	HT29	3 ÂµM	24
CPC020_PC3_24H:BRD-A44827100-001-03-4:10	Training	ERYTHROMYCIN	1	PC3	10 ÂµM	24
CPC011_HT29_6H:BRD-K85925969-001-12-5:10	Training	ZALCITABINE	0	HT29	10 ÂµM	6
CPC011_A549_24H:BRD-K69470111-236-07-1:10	Training	MONTELUKAST	1	A549	10 ÂµM	24
DOS046_HT29_24H:BRD-K81418486:10	Training	VORINOSTAT	0	HT29	10 ÂµM	24
DOS015_VCAP_6H:BRD-K81418486:10	Training	VORINOSTAT	0	VCAP	10 ÂµM	6
CPC012_NEU_24H:BRD-K72238567-001-12-4:10	Training	FLUDARABINE	0	NEU	10 ÂµM	24
CPC015_PHH_24H:BRD-A10715913-001-03-8:10	Training	SULPIRIDE	1	PHH	10 ÂµM	24
CPD002_PC3_6H:BRD-K91315211-334-03-1:10	Training	BETAHISTINE	1	PC3	10 ÂµM	6
DOSBIO001_A549_24H:BRD-A13084692:3.33333	Training	TROGLITAZONE	1	A549	3 ÂµM	24
CPC016_A549_6H:BRD-K70487031-001-01-0:10	Training	FLUPENTIXOL	1	A549	10 ÂµM	6
CPC010_PC3_6H:BRD-K67783091-003-05-1:10	Training	HALOPERIDOL	1	PC3	10 ÂµM	6
CPC006_U937_6H:BRD-K77947974-001-05-6:4.21	Training	FLUSPIRILENE	1	U937	5 ÂµM	6
CPC004_PC3_24H:BRD-A87606379-001-13-3:10	Training	NADOLOL	0	PC3	10 ÂµM	24
CPC006_WSUDLCL2_6H:BRD-K88510285-001-01-2:0.04	Training	BORTEZOMIB	1	WSUDLCL2	10 nM	6
CPC011_A375_6H:BRD-A68589262-001-02-7:10	Training	TROXIPIDE	1	A375	10 ÂµM	6
HOG003_MCF7_24H:BRD-K81418486-001-32-7:3.33	Training	VORINOSTAT	0	MCF7	3 ÂµM	24
HOG002_MCF7_6H:BRD-K15108141-001-01-7:0.13704	Training	GEMCITABINE	1	MCF7	100 nM	6
CPC017_PHH_24H:BRD-K19525698-003-01-1:10	Training	OZAGREL	1	PHH	10 ÂµM	24
PCLB003_PC3_24H:BRD-K17016787-001-09-2:10	Training	ESTRIOL	1	PC3	10 ÂµM	24
CPC017_PHH_24H:BRD-A44008656-036-15-9:10	Training	DOXYLAMINE	0	PHH	10 ÂµM	24
CPC020_PC3_6H:BRD-K21317336-003-02-5:10	Training	PHENTOLAMINE	0	PC3	10 ÂµM	6
CPC006_EFO27_6H:BRD-A35588707-001-03-0:1.25	Training	TENIPOSIDE	1	EFO27	1 ÂµM	6
CPC005_A375_6H:BRD-A92670106-003-03-9:10	Training	TOCAINIDE	1	A375	10 ÂµM	6
CPC015_PHH_24H:BRD-K37991163-003-06-8:10	Training	PAROXETINE	1	PHH	10 ÂµM	24
CPC011_MCF7_6H:BRD-K59753975-065-02-1:10	Training	VINDESINE	1	MCF7	10 ÂµM	6
NMH002_NPC_6H:BRD-K89732114-300-10-5:10	Training	TRIFLUOPERAZINE	0	NPC	10 ÂµM	6
PCLB003_PC3_24H:BRD-K04218075-048-12-5:10	Training	CLOMIFENE	1	PC3	10 ÂµM	24
CPC019_HA1E_6H:BRD-K81418486:10	Training	VORINOSTAT	0	HA1E	10 ÂµM	6
CPC006_SW948_6H:BRD-K22134346-001-09-0:10	Training	SIMVASTATIN	1	SW948	10 ÂµM	6
HOG002_A549_6H:BRD-A79768653-001-02-1:0.013	Training	SIROLIMUS	1	A549	10 nM	6
CPC005_HCC515_6H:BRD-K63430059-001-09-9:10	Training	METHOXSALEN	1	HCC515	10 ÂµM	6
CPC011_A375_6H:BRD-K37991163-050-13-5:10	Training	PAROXETINE	1	A375	10 ÂµM	6
CPC005_A375_24H:BRD-K04210847-001-01-1:10	Training	TAMOXIFEN	1	A375	10 ÂµM	24
DOS047_A375_24H:BRD-K81418486:10	Training	VORINOSTAT	0	A375	10 ÂµM	24
CPC011_PC3_24H:BRD-K09963420-066-10-9:10	Training	SAQUINAVIR	1	PC3	10 ÂµM	24
CPC011_HT29_6H:BRD-K44779798-001-05-7:10	Training	MIGLITOL	0	HT29	10 ÂµM	6
CPC006_TYKNU_6H:BRD-K50590187-001-10-8:160	Training	CAPSAICIN	0	TYKNU	100 ÂµM	6
CPC020_MCF7_6H:BRD-K14888893-001-11-4:10	Training	MINOXIDIL	0	MCF7	10 ÂµM	6
DOS051_HT29_24H:BRD-K81418486:0.5	Training	VORINOSTAT	0	HT29	500 nM	24
CPC005_MCF7_6H:BRD-K11742128-003-15-0:10	Training	TRIPROLIDINE	0	MCF7	10 ÂµM	6
CPC018_A549_24H:BRD-A93255169-001-13-5:10	Training	THALIDOMIDE	1	A549	10 ÂµM	24
CPC006_SNU1040_6H:BRD-K81418486-001-13-7:11.1	Training	VORINOSTAT	0	SNU1040	10 ÂµM	6
CPC012_HCC515_6H:BRD-K81418486:10	Training	VORINOSTAT	0	HCC515	10 ÂµM	6
CPC011_MCF7_6H:BRD-K27316855-001-09-1:10	Training	CALCITRIOL	0	MCF7	10 ÂµM	6
HOG002_A549_24H:BRD-A35588707-001-04-8:10	Training	TENIPOSIDE	1	A549	10 ÂµM	24
CPC011_MCF7_24H:BRD-A02759312-003-19-5:10	Training	BETAXOLOL	0	MCF7	10 ÂµM	24
CPC010_HT29_6H:BRD-K61993165-001-07-3:10	Training	NIACIN	1	HT29	10 ÂµM	6
DOSBIO002_MCF7_24H:BRD-K81418486:3.33333	Training	VORINOSTAT	0	MCF7	3 ÂµM	24
HOG002_A549_6H:BRD-K21680192-300-10-2:0.1234	Training	MITOXANTRONE	1	A549	100 nM	6
DOS021_VCAP_24H:BRD-A84481105:10	Training	THIORIDAZINE	1	VCAP	10 ÂµM	24
CPC014_SKB_24H:BRD-M30523314-002-01-5:10	Training	VINORELBINE	0	SKB	10 ÂµM	24
CPC002_HCC515_24H:BRD-K60640630-001-03-7:10	Training	MOMETASONE	0	HCC515	10 ÂµM	24
CPD003_PC3_6H:BRD-A90799790-001-05-8:10	Training	ISRADIPINE	1	PC3	10 ÂµM	6
PCLB001_HEPG2_6H:BRD-K07572174-001-22-0:1.11	Training	CURCUMIN	1	HEPG2	1 ÂµM	6
ASG001_PC3_6H:BRD-K21680192-300-08-6:10	Training	MITOXANTRONE	1	PC3	10 ÂµM	6
CPC006_A375_24H:BRD-A35588707-001-03-0:1.25	Training	TENIPOSIDE	1	A375	1 ÂµM	24
PCLB003_HA1E_24H:BRD-K78431006-001-05-2:1.11	Training	CRIZOTINIB	1	HA1E	1.11 ÂµM	24
CPC006_HCC515_24H:BRD-K93754473-001-06-0:28.39	Training	TAMOXIFEN	1	HCC515	30 ÂµM	24
CPC006_RMUGS_6H:BRD-K98530306-003-07-6:10	Training	CLONIDINE	0	RMUGS	10 ÂµM	6
CPC006_SNUC5_6H:BRD-K81418486:10	Training	VORINOSTAT	0	SNUC5	10 ÂµM	6
CPC018_A549_24H:BRD-K30816563-003-01-1:10	Training	RANITIDINE	1	A549	10 ÂµM	24
CPC016_NPC_24H:BRD-K72222507-003-07-7:10	Training	QUINAPRIL	1	NPC	10 ÂµM	24
CPC004_HEPG2_6H:BRD-A52530684-001-01-1:10	Training	DOXORUBICIN	1	HEPG2	10 ÂµM	6
PCLB002_HA1E_24H:BRD-K84937637:10	Training	SIROLIMUS	1	HA1E	10 ÂµM	24
CPC006_MDST8_6H:BRD-K81418486-001-13-7:11.1	Training	VORINOSTAT	0	MDST8	10 ÂµM	6
CPC016_A549_6H:BRD-K08547377-003-03-2:10	Training	IRINOTECAN	1	A549	10 ÂµM	6
CPC013_A549_24H:BRD-K89839824-001-01-2:10	Training	RALTITREXED	1	A549	10 ÂµM	24
PCLB003_PC3_24H:BRD-K17016787-001-09-2:0.12	Training	ESTRIOL	1	PC3	0.12 ÂµM	24
CPC011_PC3_6H:BRD-K66615216-003-09-8:10	Training	MOXIFLOXACIN	1	PC3	10 ÂµM	6
CPC015_MCF7_24H:BRD-A60414806-065-01-6:10	Training	VINCRISTINE	1	MCF7	10 ÂµM	24
DOS057_MCF7_24H:BRD-K81418486:10	Training	VORINOSTAT	0	MCF7	10 ÂµM	24
CPC020_MCF7_6H:BRD-K86873305-236-13-9:10	Training	PIPERACILLIN	0	MCF7	10 ÂµM	6
CPC018_HEPG2_6H:BRD-K32164935-001-17-5:10	Training	TOLAZAMIDE	1	HEPG2	10 ÂµM	6
CPC017_A549_6H:BRD-A97454584-001-02-0:10	Training	NADOLOL	0	A549	10 ÂµM	6
ERG005_VCAP_24H:BRD-A84481105-003-15-6:20	Training	THIORIDAZINE	1	VCAP	20 ÂµM	24
CPC006_COV644_6H:BRD-K27316855-001-02-6:1	Training	CALCITRIOL	0	COV644	1 ÂµM	6
MUC.CP004_MCF7_24H:BRD-K63430059-001-03-2:1.1111	Training	METHOXSALEN	1	MCF7	1 ÂµM	24
CPC011_HT29_6H:BRD-K49668410-001-13-9:10	Training	CLARITHROMYCIN	1	HT29	10 ÂµM	6
CPC006_NOMO1_6H:BRD-K59597909-001-10-1:10	Training	PHENOTHIAZINE	1	NOMO1	10 ÂµM	6
CPC011_MCF7_6H:BRD-A05186015-003-15-6:10	Training	BUPROPION	1	MCF7	10 ÂµM	6
CPC006_WSUDLCL2_6H:BRD-K96354014-001-09-6:10	Training	NIFEDIPINE	1	WSUDLCL2	10 ÂµM	6
CPC020_HA1E_6H:BRD-A51382177-236-01-4:10	Training	FOSINOPRIL	1	HA1E	10 ÂµM	6
BRAF001_A375_6H:BRD-K38436528-003-20-4:0.625	Training	IMIPRAMINE	1	A375	500 nM	6
CPD001_MCF7_24H:BRD-K55127134-300-09-6:10	Training	FLUPHENAZINE	0	MCF7	10 ÂµM	24
CPC006_MCF7_24H:BRD-A91699651-316-06-7:10	Training	CHLOROQUINE	1	MCF7	10 ÂµM	24
PCLB002_PC3_24H:BRD-K84937637:0.04	Training	SIROLIMUS	1	PC3	0.04 ÂµM	24
DOS012_VCAP_6H:BRD-A79768653:10	Training	SIROLIMUS	1	VCAP	10 ÂµM	6
DOS050_MCF7_24H:BRD-K81418486:10	Training	VORINOSTAT	0	MCF7	10 ÂµM	24
PCLB003_A375_24H:BRD-K78431006-001-05-2:3.33	Training	CRIZOTINIB	1	A375	3.33 ÂµM	24
NMH002_NPC_6H:BRD-K17561142-003-25-9:10	Training	AMIODARONE	1	NPC	10 ÂµM	6
HDAC002_HA1E_6H:BRD-K81418486-001-10-3:0.00488281	Training	VORINOSTAT	0	HA1E	1 nM	6
CPC020_HT29_6H:BRD-K03406345-001-11-2:10	Training	AZACITIDINE	0	HT29	10 ÂµM	6
CPC005_VCAP_6H:BRD-A54596827-036-01-4:10	Training	SOLIFENACIN	0	VCAP	10 ÂµM	6
CPC003_HA1E_6H:BRD-K70799801-311-02-7:10	Training	QUINIDINE	1	HA1E	10 ÂµM	6
CPC006_HT115_6H:BRD-A19633847-050-20-6:10	Training	PERHEXILINE	1	HT115	10 ÂµM	6
CPD002_MCF7_6H:BRD-K35559145-103-01-7:10	Training	LEVOMEPROMAZINE	1	MCF7	10 ÂµM	6
CPC006_DV90_6H:BRD-A35588707-001-03-0:1.25	Training	TENIPOSIDE	1	DV90	1 ÂµM	6
CPD003_PC3_6H:BRD-K14036801-001-01-2:10	Training	ROXITHROMYCIN	1	PC3	10 ÂµM	6
LJP001_MDAMB231_24H:BRD-K49328571-001-06-9:2	Training	DASATINIB	1	MDAMB231	1 ÂµM	24
CPD003_MCF7_6H:BRD-K55696337-001-02-4:10	Training	TOPOTECAN	0	MCF7	10 ÂµM	6
CPC004_HA1E_24H:BRD-K39120595-304-03-9:10	Training	BITHIONOL	1	HA1E	10 ÂµM	24
MUC.CP005_MCF7_24H:BRD-K77987382-001-08-2:20	Training	MEBENDAZOLE	1	MCF7	20 ÂµM	24
CPC006_NCIH508_6H:BRD-K76205745-237-05-8:160	Training	LOSARTAN	1	NCIH508	100 ÂµM	6
CPC004_HA1E_24H:BRD-K17561142-003-16-8:10	Training	AMIODARONE	1	HA1E	10 ÂµM	24
NMH001_NEU_6H:BRD-A09073503-001-01-5:10	Training	CHLORPROMAZINE	1	NEU	10 ÂµM	6
ERG012_PC3_24H:BRD-K81418486-001-15-2:2	Training	VORINOSTAT	0	PC3	1 ÂµM	24
CPC004_PC3_24H:BRD-A15131297-003-01-9:10	Training	BENAZEPRIL	1	PC3	10 ÂµM	24
CPC011_A375_6H:BRD-A22380646-236-04-1:10	Training	PANTOPRAZOLE	1	A375	10 ÂµM	6
ERG012_VCAP_6H:BRD-K81418486-001-15-2:0.4	Training	VORINOSTAT	0	VCAP	500 nM	6
HOG002_MCF7_24H:BRD-K92093830-003-18-3:1.11	Training	DOXORUBICIN	1	MCF7	1 ÂµM	24
CPC003_VCAP_24H:BRD-A97739905-001-15-8:10	Training	KETOPROFEN	1	VCAP	10 ÂµM	24
CPC004_PC3_6H:BRD-A14966924-001-03-0:10	Training	ALAPROCLATE	1	PC3	10 ÂµM	6
PCLB002_HEPG2_24H:BRD-K81418486:0.12	Training	VORINOSTAT	0	HEPG2	0.12 ÂµM	24
CPC011_MCF7_6H:BRD-K68867920-051-08-1:10	Training	QUETIAPINE	1	MCF7	10 ÂµM	6
CPC004_MCF7_6H:BRD-A94756469-001-03-9:10	Training	DIGOXIN	0	MCF7	10 ÂµM	6
CPC009_MCF7_24H:BRD-A25234499-001-14-2:10	Training	AMINOGLUTETHIMIDE	0	MCF7	10 ÂµM	24
CPC014_NEU_24H:BRD-K83794624-001-01-7:10	Training	PIRARUBICIN	1	NEU	10 ÂµM	24
RAD001_PC3_6H:BRD-K50691590-001-01-4:3.3333	Training	BORTEZOMIB	1	PC3	3 ÂµM	6
CPC011_MCF7_6H:BRD-K46742498-003-08-6:10	Training	ALOSETRON	1	MCF7	10 ÂµM	6
CPD002_MCF7_24H:BRD-K40476324-001-01-6:10	Training	DIGOXIN	0	MCF7	10 ÂµM	24
CPC006_A549_6H:BRD-A13084692-001-04-1:10	Training	TROGLITAZONE	1	A549	10 ÂµM	6
CPC011_A549_24H:BRD-K21806131-050-02-5:10	Training	TEGASEROD	0	A549	10 ÂµM	24
CPC010_MCF7_24H:BRD-K70578146-001-03-4:10	Training	DACTINOMYCIN	1	MCF7	10 ÂµM	24
PCLB003_HEPG2_24H:BRD-A52530684-003-01-7:0.04	Training	DOXORUBICIN	1	HEPG2	0.04 ÂµM	24
DOS052_HT29_24H:BRD-K81418486:10	Training	VORINOSTAT	0	HT29	10 ÂµM	24
CVD001_PHH_24H:BRD-K21680192-300-04-5:2.5	Training	MITOXANTRONE	1	PHH	3 ÂµM	24
RAD001_PC3_24H:BRD-K64052750-001-04-3:0.0137	Training	GEFITINIB	1	PC3	10 nM	24
HOG002_MCF7_24H:BRD-K21680192-300-10-2:10	Training	MITOXANTRONE	1	MCF7	10 ÂµM	24
CPC004_PC3_6H:BRD-K45033733-001-05-6:10	Training	FAMCICLOVIR	0	PC3	10 ÂµM	6
CPC003_PC3_24H:BRD-A60414806-065-01-6:10	Training	VINCRISTINE	1	PC3	10 ÂµM	24
CPC006_A375_6H:BRD-K27316855-001-02-6:1	Training	CALCITRIOL	0	A375	1 ÂµM	6
CPC003_HA1E_6H:BRD-K04218075-048-03-4:10	Training	CLOMIFENE	1	HA1E	10 ÂµM	6
CPC011_PC3_24H:BRD-K90733503-001-02-0:10	Training	CEPHALEXIN	1	PC3	10 ÂµM	24
CPC004_HT29_6H:BRD-K66296774-001-02-0:10	Training	FLUVASTATIN	1	HT29	10 ÂµM	6
CPC015_PHH_24H:BRD-K25650355-059-12-2:10	Training	PHYSOSTIGMINE	0	PHH	10 ÂµM	24
NMH002_NPC_6H:BRD-K81418486-001-22-8:10	Training	VORINOSTAT	0	NPC	10 ÂµM	6
DEB001_MCF7_24H:BRD-K81418486-001-24-4:5	Training	VORINOSTAT	0	MCF7	5 ÂµM	24
CPC003_HCC515_24H:BRD-K34776109-001-03-4:10	Training	GLIMEPIRIDE	1	HCC515	10 ÂµM	24
CPD001_MCF7_24H:BRD-K21283037-003-08-8:10	Training	RILUZOLE	1	MCF7	10 ÂµM	24
CPC006_SKMEL28_6H:BRD-K32107296-001-03-7:10	Training	TEMOZOLOMIDE	1	SKMEL28	10 ÂµM	6
HDAC002_PC3_24H:BRD-K81418486-001-10-3:0.3125	Training	VORINOSTAT	0	PC3	500 nM	24
CPD003_MCF7_6H:BRD-K45995181-001-01-2:10	Training	AURANOFIN	1	MCF7	10 ÂµM	6
MUC.CP004_MCF7_24H:BRD-K77987382-001-08-2:40	Training	MEBENDAZOLE	1	MCF7	40 ÂµM	24
CPC004_PC3_24H:BRD-K43389675-001-01-3:10	Training	DAUNORUBICIN	0	PC3	10 ÂµM	24
CPC006_SW480_6H:BRD-A70155556-001-04-4:40	Training	LOVASTATIN	1	SW480	40 ÂµM	6
CPC020_A375_6H:BRD-K81272440-236-10-1:10	Training	DANTROLENE	1	A375	10 ÂµM	6
CPC011_HT29_6H:BRD-K21806131-050-02-5:10	Training	TEGASEROD	0	HT29	10 ÂµM	6
CPC015_NPC_24H:BRD-A36471396-003-02-2:10	Training	BIPERIDEN	0	NPC	10 ÂµM	24
CPC015_A375_6H:BRD-K42098891-003-13-0:10	Training	PROTRIPTYLINE	0	A375	10 ÂµM	6
DOSBIO001_MCF7_24H:BRD-A13084692:3.33333	Training	TROGLITAZONE	1	MCF7	3 ÂµM	24
CPC011_VCAP_6H:BRD-K69650333-003-11-6:10	Training	IDARUBICIN	0	VCAP	10 ÂµM	6
PCLB003_MCF7_24H:BRD-A52530684-003-01-7:1.11	Training	DOXORUBICIN	1	MCF7	1.11 ÂµM	24
CPC004_PC3_24H:BRD-A64092382-003-09-2:10	Training	MEXILETINE	1	PC3	10 ÂµM	24
CPC004_HCC515_24H:BRD-K92731339-227-03-1:10	Training	PERINDOPRIL	0	HCC515	10 ÂµM	24
CPC005_A549_6H:BRD-K55127134-300-05-4:10	Training	FLUPHENAZINE	0	A549	10 ÂµM	6
CPC017_A549_6H:BRD-A63894585-001-03-4:10	Training	CLOBETASOL	1	A549	10 ÂµM	6
LJP001_BT20_24H:BRD-K92723993-066-12-8:2	Training	IMATINIB	1	BT20	1 ÂµM	24
PCLB003_HA1E_24H:BRD-K78431006-001-05-2:0.04	Training	CRIZOTINIB	1	HA1E	0.04 ÂµM	24
CPC020_MCF7_24H:BRD-K61250553-003-23-1:10	Training	LOPERAMIDE	0	MCF7	10 ÂµM	24
CPC013_HA1E_6H:BRD-K89839824-001-01-2:10	Training	RALTITREXED	1	HA1E	10 ÂµM	6
CPC006_COV644_6H:BRD-A79465854-001-01-3:10	Training	AURANOFIN	1	COV644	10 ÂµM	6
CPC011_A549_6H:BRD-K68867920-051-08-1:10	Training	QUETIAPINE	1	A549	10 ÂµM	6
CPC010_PC3_24H:BRD-K12102668-001-20-6:10	Training	NIALAMIDE	1	PC3	10 ÂµM	24
CPC006_COV644_6H:BRD-K50590187-001-10-8:160	Training	CAPSAICIN	0	COV644	100 ÂµM	6
CPC003_HA1E_6H:BRD-K92093830-003-05-0:10	Training	DOXORUBICIN	1	HA1E	10 ÂµM	6
RAD001_PC3_6H:BRD-K50691590-001-01-4:0.1235	Training	BORTEZOMIB	1	PC3	100 nM	6
CPC004_HT29_6H:BRD-K63828191-003-11-5:10	Training	RALOXIFENE	0	HT29	10 ÂµM	6
CPC004_PC3_24H:BRD-A07440155-003-16-3:10	Training	LABETALOL	1	PC3	10 ÂµM	24
CPC006_SNU1040_6H:BRD-K12994359-001-07-7:177.6	Training	VALDECOXIB	1	SNU1040	100 ÂµM	6
CPC003_HCC515_6H:BRD-K45158365-001-05-6:10	Training	VALSARTAN	1	HCC515	10 ÂµM	6
RAD001_MCF7_6H:BRD-K24844714-001-06-2:10	Training	FLUOROURACIL	1	MCF7	10 ÂµM	6
PCLB003_HA1E_24H:BRD-K18910433-001-26-7:3.33	Training	ESTRADIOL	1	HA1E	3.33 ÂµM	24
CPC004_VCAP_24H:BRD-K37694030-003-05-1:10	Training	DOXEPIN	1	VCAP	10 ÂµM	24
PCLB003_MCF7_24H:BRD-K63828191-003-21-4:0.12	Training	RALOXIFENE	0	MCF7	0.12 ÂµM	24
CPC015_PHH_24H:BRD-K92093830-003-05-0:10	Training	DOXORUBICIN	1	PHH	10 ÂµM	24
CPC020_A375_6H:BRD-A51182606-001-07-4:10	Training	CHLORAMPHENICOL	0	A375	10 ÂµM	6
ERG005_VCAP_48H:BRD-A13084692-001-05-8:5	Training	TROGLITAZONE	1	VCAP	5 ÂµM	48
CPC018_A549_24H:BRD-M41783010-238-01-9:10	Training	ACAMPROSATE	1	A549	10 ÂµM	24
CPC003_VCAP_6H:BRD-K53737926-003-14-6:10	Training	AMITRIPTYLINE	1	VCAP	10 ÂµM	6
CPC006_SNUC4_6H:BRD-K88510285-001-01-2:0.04	Training	BORTEZOMIB	1	SNUC4	10 nM	6
CPC004_PC3_24H:BRD-A79768653-001-02-1:10	Training	SIROLIMUS	1	PC3	10 ÂµM	24
DOS005_VCAP_24H:BRD-A79768653:10	Training	SIROLIMUS	1	VCAP	10 ÂµM	24
RAD001_PC3_24H:BRD-K15108141-003-01-3:0.0015	Training	GEMCITABINE	1	PC3	1 nM	24
CPC012_ASC_24H:BRD-K72238567-001-12-4:10	Training	FLUDARABINE	0	ASC	10 ÂµM	24
CPC006_A673_6H:BRD-K88510285-001-01-2:0.04	Training	BORTEZOMIB	1	A673	10 nM	6
DOS006_VCAP_6H:BRD-A84481105:10	Training	THIORIDAZINE	1	VCAP	10 ÂµM	6
PCLB003_A549_24H:BRD-A52530684-003-01-7:0.04	Training	DOXORUBICIN	1	A549	0.04 ÂµM	24
PCLB003_A549_24H:BRD-K17016787-001-10-0:0.37	Training	ESTRIOL	1	A549	0.37 ÂµM	24
HOG003_MCF7_6H:BRD-A71390734-001-01-7:10	Training	IDARUBICIN	0	MCF7	10 ÂµM	6
CPC011_MCF7_6H:BRD-K04196797-001-19-4:10	Training	OXCARBAZEPINE	1	MCF7	10 ÂµM	6
CPC020_VCAP_24H:BRD-K81418486:10	Training	VORINOSTAT	0	VCAP	10 ÂµM	24
CPC006_NCIH1694_6H:BRD-A79465854-001-01-3:10	Training	AURANOFIN	1	NCIH1694	10 ÂµM	6
DOS049_MCF7_24H:BRD-K81418486:10	Training	VORINOSTAT	0	MCF7	10 ÂµM	24
CPC020_PC3_24H:BRD-K10852020-001-01-1:10	Training	TOLCAPONE	1	PC3	10 ÂµM	24
CPC006_NOMO1_6H:BRD-A23770159-001-02-3:11.1	Training	SIROLIMUS	1	NOMO1	10 ÂµM	6
CPC011_HT29_6H:BRD-K49111258-311-05-4:10	Training	PRAZOSIN	0	HT29	10 ÂµM	6
CPC011_VCAP_6H:BRD-A02759312-003-19-5:10	Training	BETAXOLOL	0	VCAP	10 ÂµM	6
CPC011_VCAP_24H:BRD-K90789829-003-10-8:10	Training	NEFAZODONE	1	VCAP	10 ÂµM	24
CPC006_SW948_6H:BRD-A79768653-001-02-1:10	Training	SIROLIMUS	1	SW948	10 ÂµM	6
PCLB003_HCC515_24H:BRD-A52530684-003-01-7:10	Training	DOXORUBICIN	1	HCC515	10 ÂµM	24
CPC005_HCC515_6H:BRD-K21680192-300-06-0:10	Training	MITOXANTRONE	1	HCC515	10 ÂµM	6
CPC007_A549_24H:BRD-K81418486-001-21-0:10	Training	VORINOSTAT	0	A549	10 ÂµM	24
CPC016_A549_6H:BRD-A35588707-001-03-0:10	Training	TENIPOSIDE	1	A549	10 ÂµM	6
CPC011_MCF7_6H:BRD-K68132782-003-10-4:10	Training	TERBINAFINE	1	MCF7	10 ÂµM	6
CPC015_MCF7_24H:BRD-K81418486:10	Training	VORINOSTAT	0	MCF7	10 ÂµM	24
DOS025_VCAP_24H:BRD-A79768653:10	Training	SIROLIMUS	1	VCAP	10 ÂµM	24
CPC011_MCF7_6H:BRD-A92670106-001-04-1:10	Training	TOCAINIDE	1	MCF7	10 ÂµM	6
DOS055_HT29_24H:BRD-K81418486:10	Training	VORINOSTAT	0	HT29	10 ÂµM	24
DOS060_A549_24H:BRD-K81418486:10	Training	VORINOSTAT	0	A549	10 ÂµM	24
CPC020_HT29_6H:BRD-K90543092-001-02-0:10	Training	LEVONORGESTREL	0	HT29	10 ÂµM	6
DOS043_A549_24H:BRD-K81418486:10	Training	VORINOSTAT	0	A549	10 ÂµM	24
DOS031_PC3_24H:BRD-K81418486:10	Training	VORINOSTAT	0	PC3	10 ÂµM	24
CPC004_PC3_24H:BRD-A94756469-001-03-9:10	Training	DIGOXIN	0	PC3	10 ÂµM	24
CPC006_HA1E_6H:BRD-K81418486:10	Training	VORINOSTAT	0	HA1E	10 ÂµM	6
HOG002_A549_6H:BRD-K18910433-001-19-2:0.013	Training	ESTRADIOL	1	A549	10 nM	6
PCLB003_A375_24H:BRD-K78431006-001-05-2:1.11	Training	CRIZOTINIB	1	A375	1.11 ÂµM	24
CPC011_HA1E_6H:BRD-K33425534-001-06-7:10	Training	EXEMESTANE	1	HA1E	10 ÂµM	6
BRAF001_HEK293T_6H:BRD-K81418486-001-15-2:2.5	Training	VORINOSTAT	0	HEK293T	3 ÂµM	6
CPC017_A549_6H:BRD-K23478508-001-03-7:10	Training	DIGOXIN	0	A549	10 ÂµM	6
CPC006_VCAP_24H:BRD-K32107296-001-03-7:10	Training	TEMOZOLOMIDE	1	VCAP	10 ÂµM	24
HOG002_A549_6H:BRD-A68009927-003-02-9:0.1235	Training	DAUNORUBICIN	0	A549	100 nM	6
CPC006_T3M10_6H:BRD-K27316855-001-02-6:1	Training	CALCITRIOL	0	T3M10	1 ÂµM	6
CPC006_VCAP_6H:BRD-K81418486-001-13-7:11.1	Training	VORINOSTAT	0	VCAP	10 ÂµM	6
CPC002_HCC515_6H:BRD-K90553655-001-03-6:10	Training	TESTOSTERONE	1	HCC515	10 ÂµM	6
BRAF001_HEK293T_24H:BRD-K53737926-003-18-7:0.15625	Training	AMITRIPTYLINE	1	HEK293T	100 nM	24
HOG003_A549_24H:BRD-A71390734-001-01-7:1.11	Training	IDARUBICIN	0	A549	1 ÂµM	24
CPD003_PC3_6H:BRD-A40639672-234-12-3:10	Training	KETOROLAC	1	PC3	10 ÂµM	6
CPC003_HCC515_6H:BRD-A83081521-001-01-5:10	Training	FINASTERIDE	1	HCC515	10 ÂµM	6
CPC005_A375_6H:BRD-K21680192-300-06-0:10	Training	MITOXANTRONE	1	A375	10 ÂµM	6
CPC011_A549_6H:BRD-A48261811-001-03-2:10	Training	ARGATROBAN	0	A549	10 ÂµM	6
CPC003_VCAP_6H:BRD-A67799922-003-15-3:10	Training	PHENOXYBENZAMINE	0	VCAP	10 ÂµM	6
MUC.CP005_MCF7_24H:BRD-K88510285-001-01-2:16.6667	Training	BORTEZOMIB	1	MCF7	20 ÂµM	24
AML001_CD34_24H:BRD-K27316855:3.33333	Training	CALCITRIOL	0	CD34	3 ÂµM	24
CPC002_HCC515_24H:BRD-K81418486:10	Training	VORINOSTAT	0	HCC515	10 ÂµM	24
NMH002_NPC_24H:BRD-K89732114-300-10-5:10	Training	TRIFLUOPERAZINE	0	NPC	10 ÂµM	24
CPC003_HA1E_6H:BRD-K13032584-003-03-7:10	Training	PROCARBAZINE	1	HA1E	10 ÂµM	6
CPC003_PC3_6H:BRD-K12219985-001-15-4:10	Training	GLIPIZIDE	1	PC3	10 ÂµM	6
ERG011_VCAP_24H:BRD-A29485665-001-08-6:0.4	Training	BICALUTAMIDE	1	VCAP	500 nM	24
CPD003_MCF7_24H:BRD-K47631482-003-04-7:10	Training	BROMHEXINE	1	MCF7	10 ÂµM	24
CPC004_VCAP_6H:BRD-K82562631-236-03-8:10	Training	TOLMETIN	1	VCAP	10 ÂµM	6
ERG015_VCAP_6H:BRD-K81418486-001-15-2:0.4	Training	VORINOSTAT	0	VCAP	500 nM	6
CPD001_MCF7_24H:BRD-K47278471-003-19-8:10	Training	DIPHENHYDRAMINE	0	MCF7	10 ÂµM	24
CPC011_VCAP_6H:BRD-K22947005-050-07-8:10	Training	DEXBROMPHENIRAMINE	0	VCAP	10 ÂµM	6
CPC009_PC3_6H:BRD-A10070317-003-25-9:10	Training	PROPRANOLOL	0	PC3	10 ÂµM	6
CPC017_MCF7_6H:BRD-K43389675-001-01-3:10	Training	DAUNORUBICIN	0	MCF7	10 ÂµM	6
CPC006_MCF7_6H:BRD-K74148702-001-03-8:48	Training	CURCUMIN	1	MCF7	50 ÂµM	6
CPC004_VCAP_6H:BRD-A55393291-001-05-7:10	Training	TESTOSTERONE	1	VCAP	10 ÂµM	6
CPD002_PC3_24H:BRD-A48261811-001-02-4:10	Training	ARGATROBAN	0	PC3	10 ÂµM	24
CPD001_MCF7_6H:BRD-K99257182-311-01-4:10	Training	QUINIDINE	1	MCF7	10 ÂµM	6
CPC010_A375_6H:BRD-K28143534-003-20-0:10	Training	CYPROHEPTADINE	1	A375	10 ÂµM	6
RAD001_PC3_24H:BRD-K24844714-001-06-2:0.0412	Training	FLUOROURACIL	1	PC3	10 nM	24
CPC004_PC3_24H:BRD-A21858158-001-15-1:10	Training	PRAZIQUANTEL	0	PC3	10 ÂµM	24
CPC019_MCF7_24H:BRD-K81418486:10	Training	VORINOSTAT	0	MCF7	10 ÂµM	24
CPC006_H1299_6H:BRD-A23770159-001-02-3:11.1	Training	SIROLIMUS	1	H1299	10 ÂµM	6
CPC010_HT29_6H:BRD-K59197931-236-16-1:10	Training	NAPROXEN	1	HT29	10 ÂµM	6
CPC011_A375_6H:BRD-K00532621-003-06-9:10	Training	MIDAZOLAM	0	A375	10 ÂµM	6
CPC013_HCC515_6H:BRD-K17210248-003-01-7:10	Training	DAUNORUBICIN	0	HCC515	10 ÂµM	6
CPC015_HT29_6H:BRD-A22032524-074-04-0:10	Training	AMLODIPINE	1	HT29	10 ÂµM	6
DOS027_VCAP_24H:BRD-A79768653-001-01-3:10	Training	SIROLIMUS	1	VCAP	10 ÂµM	24
CPC011_VCAP_6H:BRD-K19462402-003-19-6:10	Training	BUFLOMEDIL	1	VCAP	10 ÂµM	6
AML001_HL60_6H:BRD-K93754473:0.49846	Training	TAMOXIFEN	1	HL60	500 nM	6
CPC006_SKM1_6H:BRD-K81418486:10	Training	VORINOSTAT	0	SKM1	10 ÂµM	6
CPC014_ASC_24H:BRD-A39052811-377-01-4:10	Training	MOSAPRIDE	1	ASC	10 ÂµM	24
ASG001_PC3_6H:BRD-A84481105-003-15-6:0.4	Training	THIORIDAZINE	1	PC3	500 nM	6
NMH001_NPC_24H:BRD-K49808142-001-01-1:10	Training	TYRAMINE	0	NPC	10 ÂµM	24
CPC006_VCAP_24H:BRD-K81418486:10	Training	VORINOSTAT	0	VCAP	10 ÂµM	24
CPC006_THP1_6H:BRD-K36927236-001-17-7:10	Training	GLIBENCLAMIDE	1	THP1	10 ÂµM	6
CPC018_HEPG2_6H:BRD-K81418486:10	Training	VORINOSTAT	0	HEPG2	10 ÂµM	6
CPD002_MCF7_6H:BRD-K90699611-001-01-4:10	Training	ACITRETIN	1	MCF7	10 ÂµM	6
CPC006_JHUEM2_6H:BRD-K88510285-001-01-2:0.04	Training	BORTEZOMIB	1	JHUEM2	10 nM	6
CPC006_HA1E_24H:BRD-K88510285-001-01-2:0.04	Training	BORTEZOMIB	1	HA1E	10 nM	24
CPC005_HA1E_6H:BRD-K81418486:10	Training	VORINOSTAT	0	HA1E	10 ÂµM	6
RAD001_MCF7_24H:BRD-K64052750-001-04-3:0.0137	Training	GEFITINIB	1	MCF7	10 nM	24
CPD001_PC3_24H:BRD-K48578705-001-09-3:10	Training	METHYLDOPA	1	PC3	10 ÂµM	24
CPC018_HEPG2_6H:BRD-K10843433-001-12-8:10	Training	PHENYLBUTAZONE	1	HEPG2	10 ÂµM	6
CPC009_HT29_6H:BRD-K81418486:10	Training	VORINOSTAT	0	HT29	10 ÂµM	6
CPD001_MCF7_6H:BRD-K89732114-300-09-7:10	Training	TRIFLUOPERAZINE	0	MCF7	10 ÂµM	6
AML001_PC3_6H:BRD-K43389675:10	Training	DAUNORUBICIN	0	PC3	10 ÂµM	6
CPC006_WSUDLCL2_6H:BRD-K56343971-001-02-3:10	Training	VEMURAFENIB	1	WSUDLCL2	10 ÂµM	6
CPC006_HT29_24H:BRD-K88510285-001-01-2:0.04	Training	BORTEZOMIB	1	HT29	10 nM	24
LJP002_MCF10A_6H:BRD-K64052750-001-08-4:10	Training	GEFITINIB	1	MCF10A	10 ÂµM	6
CPC013_SKB_24H:BRD-K05658747-237-01-1:10	Training	RALTEGRAVIR	1	SKB	10 ÂµM	24
CPC004_PC3_6H:BRD-A05352148-004-02-0:10	Training	IPRATROPIUM	0	PC3	10 ÂµM	6
CPC011_MCF7_24H:BRD-K09471561-001-15-8:10	Training	LEVOFLOXACIN	1	MCF7	10 ÂµM	24
CPC002_HA1E_24H:BRD-K36927236-001-15-1:10	Training	GLIBENCLAMIDE	1	HA1E	10 ÂµM	24
CPC011_HT29_6H:BRD-K01095011-001-10-0:10	Training	FINASTERIDE	1	HT29	10 ÂµM	6
CPC008_MCF7_6H:BRD-K81418486:10	Training	VORINOSTAT	0	MCF7	10 ÂµM	6
CPC011_HA1E_6H:BRD-K92723993-066-13-6:10	Training	IMATINIB	1	HA1E	10 ÂµM	6
CPD002_MCF7_6H:BRD-K91966436-003-01-5:10	Training	DAUNORUBICIN	0	MCF7	10 ÂµM	6
CPC011_PC3_6H:BRD-A97674275-003-07-2:10	Training	RANOLAZINE	0	PC3	10 ÂµM	6
DOS052_A549_24H:BRD-K81418486:10	Training	VORINOSTAT	0	A549	10 ÂµM	24
DOS032_PC3_24H:BRD-K81418486:0.1	Training	VORINOSTAT	0	PC3	100 nM	24
CPC004_HCC515_24H:BRD-A79768653-001-02-1:10	Training	SIROLIMUS	1	HCC515	10 ÂµM	24
DOSBIO002_A375_24H:BRD-K81418486:1.11111	Training	VORINOSTAT	0	A375	1 ÂµM	24
PCLB003_MCF7_24H:BRD-K78431006-001-05-2:0.37	Training	CRIZOTINIB	1	MCF7	0.37 ÂµM	24
CPC006_HCC515_24H:BRD-A09533288-003-20-5:10	Training	VERAPAMIL	1	HCC515	10 ÂµM	24
CPD003_PC3_6H:BRD-K74763371-001-02-6:10	Training	BOSENTAN	1	PC3	10 ÂµM	6
HOG002_MCF7_24H:BRD-K21680192-300-10-2:0.3704	Training	MITOXANTRONE	1	MCF7	500 nM	24
HOG002_A549_24H:BRD-A68009927-003-02-9:0.1235	Training	DAUNORUBICIN	0	A549	100 nM	24
CRCGN001_HA1E_6H:BRD-K29458283-001-26-5:20.1	Training	CHLORAMBUCIL	1	HA1E	20 ÂµM	6
CPC015_NPC_24H:BRD-K73589491-001-05-4:10	Training	NIZATIDINE	1	NPC	10 ÂµM	24
CPC006_HCC515_24H:BRD-A58048407-001-10-5:10	Training	NIMODIPINE	0	HCC515	10 ÂµM	24
CPC016_HEPG2_6H:BRD-K81418486:10	Training	VORINOSTAT	0	HEPG2	10 ÂµM	6
CPC004_HCC515_24H:BRD-A60571864-001-03-3:10	Training	BUDESONIDE	0	HCC515	10 ÂµM	24
CPC015_ASC_24H:BRD-A07440155-003-16-3:10	Training	LABETALOL	1	ASC	10 ÂµM	24
ASG001_PC3_6H:BRD-K81418486-001-24-4:2	Training	VORINOSTAT	0	PC3	1 ÂµM	6
CPC020_HA1E_6H:BRD-K47323024-003-17-8:10	Training	METHAPYRILENE	1	HA1E	10 ÂµM	6
CPC005_HT29_6H:BRD-A17655518-001-12-9:10	Training	IBUPROFEN	1	HT29	10 ÂµM	6
CPC010_PC3_6H:BRD-K10467831-001-04-1:10	Training	TIBOLONE	1	PC3	10 ÂµM	6
CPC006_HT115_6H:BRD-K81418486-001-13-7:11.1	Training	VORINOSTAT	0	HT115	10 ÂµM	6
CPC003_HCC515_6H:BRD-K77771411-003-03-2:10	Training	MOXONIDINE	1	HCC515	10 ÂµM	6
RAD001_PC3_6H:BRD-K84937637-001-03-2:0.1235	Training	SIROLIMUS	1	PC3	100 nM	6
RAD001_PC3_24H:BRD-K24844714-001-06-2:1.1111	Training	FLUOROURACIL	1	PC3	1 ÂµM	24
CPC020_A375_6H:BRD-A93255169-001-20-0:10	Training	THALIDOMIDE	1	A375	10 ÂµM	6
CPC006_MCF7_24H:BRD-A56359832-001-03-8:160	Training	ZILEUTON	1	MCF7	100 ÂµM	24
DOS010_VCAP_6H:BRD-K81418486:10	Training	VORINOSTAT	0	VCAP	10 ÂµM	6
CPC005_HA1E_6H:BRD-K82846253-001-03-0:10	Training	REPAGLINIDE	1	HA1E	10 ÂµM	6
PCLB003_PC3_24H:BRD-K63828191-003-22-2:10	Training	RALOXIFENE	0	PC3	10 ÂµM	24
DOS052_A375_24H:BRD-K81418486:0.5	Training	VORINOSTAT	0	A375	500 nM	24
HDAC002_HA1E_6H:BRD-K81418486-001-10-3:1.25	Training	VORINOSTAT	0	HA1E	1 ÂµM	6
CPC006_NCIH1836_6H:BRD-A47829399-001-01-1:10	Training	ARTESUNATE	1	NCIH1836	10 ÂµM	6
ERG012_PC3_6H:BRD-K81418486-001-15-2:0.4	Training	VORINOSTAT	0	PC3	500 nM	6
CPC006_HT29_24H:BRD-K81418486-001-13-7:11.1	Training	VORINOSTAT	0	HT29	10 ÂµM	24
CPC016_A549_6H:BRD-K67100011-003-03-0:10	Training	PIVMECILLINAM	1	A549	10 ÂµM	6
CPC015_MCF7_6H:BRD-A29485665-001-03-7:10	Training	BICALUTAMIDE	1	MCF7	10 ÂµM	6
CRCGN004_HA1E_24H:BRD-A23723433-001-02-0:10UM	Training	PACLITAXEL	1	HA1E	10 ÂµM	24
CPD002_MCF7_6H:BRD-K39987650-001-18-3:10	Training	BISACODYL	0	MCF7	10 ÂµM	6
RAD001_A549_6H:BRD-K81418486-001-18-6:10	Training	VORINOSTAT	0	A549	10 ÂµM	6
CPC006_HCC515_6H:BRD-K81418486-001-13-7:11.1	Training	VORINOSTAT	0	HCC515	10 ÂµM	6
ERG004_VCAP_6H:BRD-K81418486-001-15-2:30	Training	VORINOSTAT	0	VCAP	30 ÂµM	6
CPC011_MCF7_24H:BRD-K18910433-001-23-4:10	Training	ESTRADIOL	1	MCF7	10 ÂµM	24
CPC017_SKB_24H:BRD-K22031190-001-13-7:10	Training	DIFLUNISAL	1	SKB	10 ÂµM	24
CPC004_PC3_6H:BRD-K47631482-003-03-9:10	Training	BROMHEXINE	1	PC3	10 ÂµM	6
CPC006_A375_6H:BRD-A13084692-001-04-1:10	Training	TROGLITAZONE	1	A375	10 ÂµM	6
CPC013_HA1E_6H:BRD-K23984367-075-05-3:10	Training	SORAFENIB	1	HA1E	10 ÂµM	6
CPC006_MCF7_24H:BRD-A84481105-003-17-2:10	Training	THIORIDAZINE	1	MCF7	10 ÂµM	24
CPC006_A375_6H:BRD-A91699651-316-06-7:10	Training	CHLOROQUINE	1	A375	10 ÂµM	6
CPC006_SNU1040_6H:BRD-K74148702-001-03-8:48	Training	CURCUMIN	1	SNU1040	50 ÂµM	6
MUC.CP004_MCF7_24H:BRD-K12539581-001-03-9:10	Training	NOCODAZOLE	0	MCF7	10 ÂµM	24
CPC014_VCAP_24H:BRD-K08206212-001-01-2:10	Training	ENTECAVIR	0	VCAP	10 ÂµM	24
CPC004_VCAP_24H:BRD-K15933101-001-01-6:10	Training	ROPINIROLE	1	VCAP	10 ÂµM	24
CPC011_VCAP_24H:BRD-K06895174-002-02-6:10	Training	CISAPRIDE	0	VCAP	10 ÂµM	24
RAD001_MCF7_6H:BRD-K50691590-001-01-4:3.3333	Training	BORTEZOMIB	1	MCF7	3 ÂµM	6
PCLB003_HCC515_24H:BRD-K78431006-001-05-2:3.33	Training	CRIZOTINIB	1	HCC515	3.33 ÂµM	24
CPC011_A375_6H:BRD-K57033106-003-15-5:10	Training	TRIPELENNAMINE	1	A375	10 ÂµM	6
CPC011_VCAP_24H:BRD-A23637604-001-02-5:10	Training	OXYMETHOLONE	1	VCAP	10 ÂµM	24
CPC011_HT29_6H:BRD-K87024524-065-15-1:10	Training	PHENELZINE	1	HT29	10 ÂµM	6
PCLB001_A375_24H:BRD-K07572174-001-22-0:0.63	Training	CURCUMIN	1	A375	500 nM	24
CPD002_MCF7_6H:BRD-K20338176-002-04-3:10	Training	CEFACLOR	1	MCF7	10 ÂµM	6
PCLB003_MCF7_24H:BRD-K63828191-003-23-0:10	Training	RALOXIFENE	0	MCF7	10 ÂµM	24
CPC011_MCF7_24H:BRD-K81473089-003-21-2:10	Training	TACRINE	1	MCF7	10 ÂµM	24
CPC005_PC3_6H:BRD-K81418486:10	Training	VORINOSTAT	0	PC3	10 ÂµM	6
CPC011_MCF7_6H:BRD-A87387433-001-02-7:10	Training	CEFPODOXIME	0	MCF7	10 ÂµM	6
CPC020_A375_6H:BRD-K61250553-003-23-1:10	Training	LOPERAMIDE	0	A375	10 ÂµM	6
CPC011_MCF7_6H:BRD-K45158365-001-07-2:10	Training	VALSARTAN	1	MCF7	10 ÂµM	6
CPC017_A549_6H:BRD-K30240666-051-08-4:10	Training	CLEMASTINE	0	A549	10 ÂµM	6
NMH001_FIBRNPC_24H:BRD-K48300629-001-10-3:10	Training	ZONISAMIDE	1	FIBRNPC	10 ÂµM	24
CPC014_VCAP_6H:BRD-K83794624-001-01-7:10	Training	PIRARUBICIN	1	VCAP	10 ÂµM	6
CPC020_VCAP_6H:BRD-K86434416-003-14-8:10	Training	SELEGILINE	0	VCAP	10 ÂµM	6
CPC006_H1299_6H:BRD-K32164935-001-17-5:10	Training	TOLAZAMIDE	1	H1299	10 ÂµM	6
CPC009_MCF7_24H:BRD-A31159102-003-23-9:10	Training	FLUOXETINE	1	MCF7	10 ÂµM	24
CPC006_SW480_6H:BRD-K15108141-001-01-7:0.08	Training	GEMCITABINE	1	SW480	100 nM	6
CPD003_MCF7_6H:BRD-K79759585-001-05-4:10	Training	SILDENAFIL	1	MCF7	10 ÂµM	6
NMH002_FIBRNPC_24H:BRD-A99117172-001-01-1:10	Training	HYDROXYCHLOROQUINE	1	FIBRNPC	10 ÂµM	24
PCLB002_PC3_24H:BRD-K84937637:0.12	Training	SIROLIMUS	1	PC3	0.12 ÂµM	24
CPC006_CL34_6H:BRD-A13084692-001-04-1:10	Training	TROGLITAZONE	1	CL34	10 ÂµM	6
CPC011_MCF7_24H:BRD-A39390670-001-04-8:10	Training	RABEPRAZOLE	1	MCF7	10 ÂµM	24
CPC005_HT29_24H:BRD-K21680192-300-06-0:10	Training	MITOXANTRONE	1	HT29	10 ÂµM	24
CPD001_MCF7_6H:BRD-K32744045-001-23-9:10	Training	DISULFIRAM	1	MCF7	10 ÂµM	6
CPC004_HA1E_24H:BRD-K98490050-001-01-8:10	Training	AMSACRINE	1	HA1E	10 ÂµM	24
PCLB002_HCC515_24H:BRD-K81418486:0.12	Training	VORINOSTAT	0	HCC515	0.12 ÂµM	24
CPC011_VCAP_24H:BRD-K35189033-001-21-2:10	Training	LEVONORGESTREL	0	VCAP	10 ÂµM	24
CPC013_PC3_6H:BRD-K49328571-001-04-4:10	Training	DASATINIB	1	PC3	10 ÂµM	6
CPC004_HA1E_24H:BRD-K29458283-001-17-4:10	Training	CHLORAMBUCIL	1	HA1E	10 ÂµM	24
CPC006_SW620_6H:BRD-K98530306-003-07-6:10	Training	CLONIDINE	0	SW620	10 ÂµM	6
PCLB002_HCC515_24H:BRD-K84937637:0.12	Training	SIROLIMUS	1	HCC515	0.12 ÂµM	24
CPC017_A375_6H:BRD-K43389675-001-01-3:10	Training	DAUNORUBICIN	0	A375	10 ÂµM	6
CPC006_NCIH1694_6H:BRD-K77947974-001-05-6:4.21	Training	FLUSPIRILENE	1	NCIH1694	5 ÂµM	6
CPC016_ASC_24H:BRD-A90311807-236-01-4:10	Training	CILASTATIN	0	ASC	10 ÂµM	24
AML001_PC3_6H:BRD-A45664787:1.11111	Training	ILOPROST	1	PC3	1 ÂµM	6
BRAF001_A375_24H:BRD-K23984367-001-04-2:10	Training	SORAFENIB	1	A375	10 ÂµM	24
CPC018_ASC_24H:BRD-A50684349-001-01-5:10	Training	FENOLDOPAM	0	ASC	10 ÂµM	24
CPC009_HCC515_6H:BRD-K05673000-236-10-5:10	Training	DICLOXACILLIN	1	HCC515	10 ÂµM	6
PCLB003_PC3_24H:BRD-K17016787-001-09-2:0.04	Training	ESTRIOL	1	PC3	0.04 ÂµM	24
CPC015_A549_24H:BRD-K98490050-001-01-8:10	Training	AMSACRINE	1	A549	10 ÂµM	24
CPC018_SKB_24H:BRD-K06902185-001-10-2:10	Training	MINOXIDIL	0	SKB	10 ÂµM	24
CPC006_JHUEM2_6H:BRD-K93754473-001-06-0:28.39	Training	TAMOXIFEN	1	JHUEM2	30 ÂµM	6
PCLB003_A375_24H:BRD-A52530684-003-01-7:3.33	Training	DOXORUBICIN	1	A375	3.33 ÂµM	24
CPC020_A375_6H:BRD-A34299591-001-18-2:10	Training	BUDESONIDE	0	A375	10 ÂµM	6
CPC015_A549_24H:BRD-K75089421-003-15-3:10	Training	PROCAINAMIDE	1	A549	10 ÂµM	24
CPC004_PC3_6H:BRD-K39987650-001-15-9:10	Training	BISACODYL	0	PC3	10 ÂµM	6
CPC011_PC3_6H:BRD-K81418486:10	Training	VORINOSTAT	0	PC3	10 ÂµM	6
PCLB003_HEPG2_24H:BRD-A52530684-003-01-7:0.12	Training	DOXORUBICIN	1	HEPG2	0.12 ÂµM	24
CPC011_MCF7_6H:BRD-K06388322-003-07-0:10	Training	PRAMIPEXOLE	0	MCF7	10 ÂµM	6
CPC005_A549_6H:BRD-A24514565-001-04-8:10	Training	WARFARIN	1	A549	10 ÂµM	6
NMH002_FIBRNPC_24H:BRD-A56518012-003-03-7:10	Training	EPIRUBICIN	0	FIBRNPC	10 ÂµM	24
CPC007_MCF7_6H:BRD-K81418486:10	Training	VORINOSTAT	0	MCF7	10 ÂµM	6
CPC016_HEPG2_6H:BRD-A22783572-065-01-3:10	Training	VINBLASTINE	0	HEPG2	10 ÂµM	6
CPC016_MCF7_6H:BRD-K97158071-001-08-2:10	Training	DROPERIDOL	0	MCF7	10 ÂµM	6
CPC004_HCC515_6H:BRD-A14966924-001-03-0:10	Training	ALAPROCLATE	1	HCC515	10 ÂµM	6
CPC016_MCF7_24H:BRD-A35588707-001-03-0:10	Training	TENIPOSIDE	1	MCF7	10 ÂµM	24
CPD001_MCF7_6H:BRD-M79902621-065-04-2:10	Training	TERBUTALINE	1	MCF7	10 ÂµM	6
CPC005_VCAP_24H:BRD-A18419789-001-01-4:10	Training	ETOPOSIDE	1	VCAP	10 ÂµM	24
CPC006_HEPG2_6H:BRD-K36927236-001-17-7:10	Training	GLIBENCLAMIDE	1	HEPG2	10 ÂµM	6
CPC005_VCAP_6H:BRD-K48300629-001-03-8:10	Training	ZONISAMIDE	1	VCAP	10 ÂµM	6
CPC011_PC3_6H:BRD-K55696337-003-16-0:10	Training	TOPOTECAN	0	PC3	10 ÂµM	6
CPC020_VCAP_6H:BRD-A24228527-001-27-3:10	Training	OFLOXACIN	1	VCAP	10 ÂµM	6
CPC014_PC3_6H:BRD-K29582115-311-02-0:10	Training	ZIPRASIDONE	1	PC3	10 ÂµM	6
CPC003_HCC515_6H:BRD-K85119730-001-17-2:10	Training	TOLBUTAMIDE	0	HCC515	10 ÂµM	6
CPC015_NPC_24H:BRD-K79759585-048-01-4:10	Training	SILDENAFIL	1	NPC	10 ÂµM	24
CPC011_HT29_6H:BRD-A39052811-048-07-8:10	Training	MOSAPRIDE	1	HT29	10 ÂµM	6
CPC016_NPC_24H:BRD-A35588707-001-03-0:10	Training	TENIPOSIDE	1	NPC	10 ÂµM	24
CPC006_HCC515_24H:BRD-K14888893-001-05-6:10	Training	MINOXIDIL	0	HCC515	10 ÂµM	24
RAD001_PC3_24H:BRD-K57545991-050-16-5:0.3704	Training	ENALAPRIL	1	PC3	500 nM	24
CPC020_A375_6H:BRD-K93034159-001-14-2:10	Training	CLADRIBINE	0	A375	10 ÂµM	6
CPC005_MCF7_6H:BRD-A53077924-236-01-4:10	Training	TIANEPTINE	1	MCF7	10 ÂµM	6
CPC006_SNUC5_6H:BRD-A79465854-001-01-3:10	Training	AURANOFIN	1	SNUC5	10 ÂµM	6
CPD003_MCF7_6H:BRD-K34888156-001-09-6:10	Training	THEOBROMINE	1	MCF7	10 ÂµM	6
CPC003_VCAP_24H:BRD-K81418486:10	Training	VORINOSTAT	0	VCAP	10 ÂµM	24
CPC016_SKB_24H:BRD-K33211335-337-03-7:10	Training	DEXTROMETHORPHAN	0	SKB	10 ÂµM	24
CPC006_NCIH1694_6H:BRD-K36927236-001-17-7:10	Training	GLIBENCLAMIDE	1	NCIH1694	10 ÂµM	6
PCLB002_PC3_24H:BRD-K81418486:0.12	Training	VORINOSTAT	0	PC3	0.12 ÂµM	24
CPC006_A549_24H:BRD-K76205745-237-05-8:160	Training	LOSARTAN	1	A549	100 ÂµM	24
HOG002_MCF7_6H:BRD-K21680192-300-10-2:1.11	Training	MITOXANTRONE	1	MCF7	1 ÂµM	6
CPC001_PC3_24H:BRD-K92984783-003-02-4:10	Training	MELPERONE	1	PC3	10 ÂµM	24
CPC004_A375_6H:BRD-K93645900-001-04-8:10	Training	TADALAFIL	0	A375	10 ÂµM	6
CPC011_A549_24H:BRD-K44094599-001-02-9:10	Training	TACROLIMUS	1	A549	10 ÂµM	24
BRAF001_A375_24H:BRD-K92049597-001-14-1:10	Training	TRIAMTERENE	1	A375	10 ÂµM	24
CPD002_PC3_24H:BRD-K86284654-001-01-9:10	Training	ALFACALCIDOL	1	PC3	10 ÂµM	24
CPC012_A549_6H:BRD-A59985574-003-01-9:10	Training	TOPOTECAN	0	A549	10 ÂµM	6
CPC006_T3M10_6H:BRD-A56359832-001-03-8:160	Training	ZILEUTON	1	T3M10	100 ÂµM	6
CPC002_HA1E_6H:BRD-K90789829-003-03-3:10	Training	NEFAZODONE	1	HA1E	10 ÂµM	6
CPD002_PC3_6H:BRD-K72093121-001-11-4:10	Training	VIDARABINE	0	PC3	10 ÂµM	6
NMH002_FIBRNPC_24H:BRD-K81418486-001-29-3:10	Training	VORINOSTAT	0	FIBRNPC	10 ÂµM	24
CPD001_PC3_24H:BRD-A26711594-003-07-2:10	Training	NICARDIPINE	0	PC3	10 ÂµM	24
CPC004_PC3_6H:BRD-A26095496-001-03-2:10	Training	CLOBETASOL	1	PC3	10 ÂµM	6
CPC006_NCIH1694_6H:BRD-A93255169-001-13-5:10	Training	THALIDOMIDE	1	NCIH1694	10 ÂµM	6
CPC009_VCAP_6H:BRD-A01320529-001-08-3:10	Training	SALMETEROL	0	VCAP	10 ÂµM	6
MUC.CP002_MCF7_24H:BRD-K81418486-001-13-7:10	Training	VORINOSTAT	0	MCF7	10 ÂµM	24
BRAF001_A375_24H:BRD-A39671870-004-01-9:0.625	Training	HOMATROPINE	0	A375	500 nM	24
CPC011_VCAP_24H:BRD-A47598013-004-14-5:10	Training	CITALOPRAM	1	VCAP	10 ÂµM	24
CPC015_HT29_6H:BRD-K04548931-003-05-8:10	Training	EPIRUBICIN	0	HT29	10 ÂµM	6
LJP001_SKBR3_6H:BRD-K92723993-066-12-8:0.4	Training	IMATINIB	1	SKBR3	500 nM	6
MUC.CP004_MCF7_6H:BRD-K77987382-001-08-2:40	Training	MEBENDAZOLE	1	MCF7	40 ÂµM	6
MUC.CP006_MCF7_6H:BRD-K81418486-001-22-8:10	Training	VORINOSTAT	0	MCF7	10 ÂµM	6
CPC020_VCAP_24H:BRD-K70976396-236-22-9:10	Training	CEFOXITIN	0	VCAP	10 ÂµM	24
CPC006_HCC15_6H:BRD-K74148702-001-03-8:48	Training	CURCUMIN	1	HCC15	50 ÂµM	6
CPC020_VCAP_6H:BRD-K92073408-001-10-8:10	Training	NORETHISTERONE	1	VCAP	10 ÂµM	6
CPC002_PC3_6H:BRD-A70461345-003-03-0:10	Training	NALOXONE	0	PC3	10 ÂµM	6
CPC009_A549_6H:BRD-A22256192-001-14-8:10	Training	TERAZOSIN	0	A549	10 ÂµM	6
HOG002_MCF7_24H:BRD-K21680192-300-10-2:3.33	Training	MITOXANTRONE	1	MCF7	3 ÂµM	24
CPC016_HEPG2_6H:BRD-A20243730-001-01-4:10	Training	DANAZOL	1	HEPG2	10 ÂµM	6
CPD001_MCF7_24H:BRD-A29260609-003-19-5:10	Training	ACEBUTOLOL	1	MCF7	10 ÂµM	24
CPC006_SNGM_6H:BRD-K74148702-001-03-8:48	Training	CURCUMIN	1	SNGM	50 ÂµM	6
CPC012_NPC_24H:BRD-A59985574-003-01-9:10	Training	TOPOTECAN	0	NPC	10 ÂµM	24
CPC005_VCAP_24H:BRD-A17655518-001-12-9:10	Training	IBUPROFEN	1	VCAP	10 ÂµM	24
MUC.CP003_MCF7_6H:BRD-K81418486-001-13-7:3.3333	Training	VORINOSTAT	0	MCF7	3 ÂµM	6
PCLB002_PC3_24H:BRD-K84937637:0.37	Training	SIROLIMUS	1	PC3	0.37 ÂµM	24
LJP001_SKBR3_6H:BRD-K92723993-066-12-8:2	Training	IMATINIB	1	SKBR3	1 ÂµM	6
NMH002_NEU_24H:BRD-K23984367-075-10-3:10	Training	SORAFENIB	1	NEU	10 ÂµM	24
CPC006_NCIH2073_6H:BRD-A71390734-001-01-7:0.08	Training	IDARUBICIN	0	NCIH2073	100 nM	6
ERG012_PC3_6H:BRD-K81418486-001-15-2:2	Training	VORINOSTAT	0	PC3	1 ÂµM	6
HOG003_MCF7_6H:BRD-A91699651-316-06-7:10	Training	CHLOROQUINE	1	MCF7	10 ÂµM	6
CPC006_SNGM_6H:BRD-A79465854-001-01-3:10	Training	AURANOFIN	1	SNGM	10 ÂµM	6
CPC011_PC3_6H:BRD-K09471561-001-15-8:10	Training	LEVOFLOXACIN	1	PC3	10 ÂµM	6
CPC006_MCF7_6H:BRD-A26711594-003-06-4:10	Training	NICARDIPINE	0	MCF7	10 ÂµM	6
CPC003_HCC515_6H:BRD-K73999723-001-02-2:10	Training	TELMISARTAN	1	HCC515	10 ÂµM	6
CPD001_MCF7_6H:BRD-A84174873-001-08-6:10	Training	BACLOFEN	1	MCF7	10 ÂµM	6
CPC003_PC3_6H:BRD-K73999723-001-02-2:10	Training	TELMISARTAN	1	PC3	10 ÂµM	6
CRCGN004_HA1E_24H:BRD-K74793820-001-01-2:10UM	Training	VINCRISTINE	1	HA1E	10 ÂµM	24
CPC011_A549_24H:BRD-K49111258-311-05-4:10	Training	PRAZOSIN	0	A549	10 ÂµM	24
CPC014_NPC_24H:BRD-K15891719-001-01-0:10	Training	TENOFOVIR	1	NPC	10 ÂµM	24
CPC016_A549_24H:BRD-A77722753-003-02-5:10	Training	HYDRALAZINE	1	A549	10 ÂµM	24
CPC004_A375_6H:BRD-K28936863-051-18-1:10	Training	KETOTIFEN	0	A375	10 ÂµM	6
CPC009_A549_24H:BRD-A68009927-001-02-3:10	Training	DAUNORUBICIN	0	A549	10 ÂµM	24
PCLB001_A549_24H:BRD-K07572174-001-22-0:2.5	Training	CURCUMIN	1	A549	3 ÂµM	24
DOS024_VCAP_24H:BRD-K81418486:10	Training	VORINOSTAT	0	VCAP	10 ÂµM	24
CPD003_MCF7_6H:BRD-K73999723-001-06-3:10	Training	TELMISARTAN	1	MCF7	10 ÂµM	6
CPC016_A375_6H:BRD-K73999723-001-02-2:10	Training	TELMISARTAN	1	A375	10 ÂµM	6
DOS054_MCF7_24H:BRD-K81418486:0.5	Training	VORINOSTAT	0	MCF7	500 nM	24
CPC011_MCF7_6H:BRD-K25394294-001-11-5:10	Training	OXAPROZIN	1	MCF7	10 ÂµM	6
CPC020_PC3_24H:BRD-A29426959-050-11-6:10	Training	CARBINOXAMINE	0	PC3	10 ÂµM	24
CPC004_PC3_6H:BRD-K38305202-001-08-3:10	Training	DOMPERIDONE	1	PC3	10 ÂµM	6
CPC006_SNUC4_6H:BRD-K81418486:10	Training	VORINOSTAT	0	SNUC4	10 ÂµM	6
CPC006_LOVO_6H:BRD-A79465854-001-01-3:10	Training	AURANOFIN	1	LOVO	10 ÂµM	6
CPC014_SKB_24H:BRD-K08206212-001-01-2:10	Training	ENTECAVIR	0	SKB	10 ÂµM	24
CPC011_A549_24H:BRD-A16934955-003-04-2:10	Training	NALBUPHINE	0	A549	10 ÂµM	24
CPC001_PC3_6H:BRD-K48970916-001-03-0:10	Training	DANAZOL	1	PC3	10 ÂµM	6
CPC005_HCC515_6H:BRD-K89732114-300-07-1:10	Training	TRIFLUOPERAZINE	0	HCC515	10 ÂµM	6
CPD001_PC3_24H:BRD-K24652731-001-07-6:10	Training	IVERMECTIN	1	PC3	10 ÂµM	24
CPC006_OV7_6H:BRD-K12994359-001-07-7:177.6	Training	VALDECOXIB	1	OV7	100 ÂµM	6
CPC003_VCAP_6H:BRD-A68009927-003-02-9:10	Training	DAUNORUBICIN	0	VCAP	10 ÂµM	6
CPC010_VCAP_6H:BRD-A03216249-003-18-5:10	Training	MEPIVACAINE	0	VCAP	10 ÂµM	6
CPC005_HT29_6H:BRD-K47207162-312-02-2:10	Training	ZIMELIDINE	1	HT29	10 ÂµM	6
CPC004_PC3_24H:BRD-K22031190-001-13-7:10	Training	DIFLUNISAL	1	PC3	10 ÂµM	24
DOS007_VCAP_24H:BRD-K81418486:10	Training	VORINOSTAT	0	VCAP	10 ÂµM	24
CPC005_HT29_24H:BRD-A65280694-003-03-8:10	Training	MOLINDONE	1	HT29	10 ÂµM	24
CPC004_VCAP_6H:BRD-K98490050-001-01-8:10	Training	AMSACRINE	1	VCAP	10 ÂµM	6
BRAF001_HEK293T_24H:BRD-K23984367-001-04-2:10	Training	SORAFENIB	1	HEK293T	10 ÂµM	24
CPC011_A549_6H:BRD-K92093830-003-23-3:10	Training	DOXORUBICIN	1	A549	10 ÂµM	6
DOS057_PC3_24H:BRD-K81418486:10	Training	VORINOSTAT	0	PC3	10 ÂµM	24
CPC020_PC3_24H:BRD-A50311610-003-17-9:10	Training	MECLIZINE	0	PC3	10 ÂµM	24
CPD003_MCF7_6H:BRD-K42098891-003-16-3:10	Training	PROTRIPTYLINE	0	MCF7	10 ÂµM	6
CPC020_VCAP_24H:BRD-K89348303-001-10-5:10	Training	RAMIPRIL	1	VCAP	10 ÂµM	24
CPC006_PC3_24H:BRD-A17883755-001-02-0:177.6	Training	LENALIDOMIDE	1	PC3	100 ÂµM	24
CPC006_A375_6H:BRD-K71799949-001-20-8:96	Training	CARBAMAZEPINE	1	A375	100 ÂµM	6
PCLB003_PC3_24H:BRD-K17016787-001-09-2:0.37	Training	ESTRIOL	1	PC3	0.37 ÂµM	24
CPC020_PC3_24H:BRD-A51182606-001-07-4:10	Training	CHLORAMPHENICOL	0	PC3	10 ÂµM	24
CPC016_NPC_24H:BRD-K81418486:10	Training	VORINOSTAT	0	NPC	10 ÂµM	24
CPC006_A375_24H:BRD-K50128260-001-01-6:160	Training	SILDENAFIL	1	A375	100 ÂµM	24
DOS056_A549_24H:BRD-K81418486:10	Training	VORINOSTAT	0	A549	10 ÂµM	24
CPC018_PHH_24H:BRD-M62162320-103-01-1:10	Training	RILMENIDINE	1	PHH	10 ÂµM	24
HOG003_A549_6H:BRD-A79465854-001-01-3:10	Training	AURANOFIN	1	A549	10 ÂµM	6
CPC020_HCC515_6H:BRD-A03323675-001-01-2:10	Training	RITONAVIR	1	HCC515	10 ÂµM	6
CPC015_NPC_24H:BRD-K46018455-001-17-7:10	Training	BEZAFIBRATE	0	NPC	10 ÂµM	24
PCLB002_HT29_24H:BRD-K81418486:10	Training	VORINOSTAT	0	HT29	10 ÂµM	24
CPC004_A375_6H:BRD-A61793559-001-08-1:10	Training	METOLAZONE	0	A375	10 ÂµM	6
CPC011_A375_6H:BRD-A43082555-236-07-0:10	Training	LOXOPROFEN	1	A375	10 ÂµM	6
DOSBIO002_A549_24H:BRD-K81418486:3.33333	Training	VORINOSTAT	0	A549	3 ÂµM	24
CPC006_A549_6H:BRD-A46335897-003-05-4:6.23	Training	PROMETHAZINE	1	A549	5 ÂµM	6
CPC006_MCF7_24H:BRD-K15108141-001-01-7:0.08	Training	GEMCITABINE	1	MCF7	100 nM	24
CPC005_A549_24H:BRD-K66404838-003-03-8:10	Training	NALBUPHINE	0	A549	10 ÂµM	24
PCLB003_MCF7_24H:BRD-A52530684-003-01-7:3.33	Training	DOXORUBICIN	1	MCF7	3.33 ÂµM	24
DOS005_VCAP_6H:BRD-A84481105:10	Training	THIORIDAZINE	1	VCAP	10 ÂµM	6
CPC004_HA1E_24H:BRD-A07440155-003-16-3:10	Training	LABETALOL	1	HA1E	10 ÂµM	24
CPC005_A375_24H:BRD-A49225603-045-05-0:10	Training	ALIMEMAZINE	1	A375	10 ÂµM	24
CPC006_SW480_6H:BRD-K81418486-001-13-7:11.1	Training	VORINOSTAT	0	SW480	10 ÂµM	6
BRAF001_A375_24H:BRD-A39671870-004-01-9:10	Training	HOMATROPINE	0	A375	10 ÂµM	24
CPD002_MCF7_6H:BRD-A09472452-015-17-6:10	Training	FLECAINIDE	1	MCF7	10 ÂµM	6
CPC013_NPC_24H:BRD-K29905972-001-03-0:10	Training	AXITINIB	1	NPC	10 ÂµM	24
CPC020_MCF7_24H:BRD-K92049597-001-16-6:10	Training	TRIAMTERENE	1	MCF7	10 ÂµM	24
HDAC002_MCF7_6H:BRD-K81418486-001-10-3:2.5	Training	VORINOSTAT	0	MCF7	3 ÂµM	6
CPC006_MDST8_6H:BRD-A79465854-001-01-3:10	Training	AURANOFIN	1	MDST8	10 ÂµM	6
CPC020_A375_6H:BRD-K10852020-001-01-1:10	Training	TOLCAPONE	1	A375	10 ÂµM	6
CPC011_MCF7_24H:BRD-A37052580-065-04-0:10	Training	PHYSOSTIGMINE	0	MCF7	10 ÂµM	24
CPC020_MCF7_6H:BRD-K06335600-003-13-2:10	Training	TIZANIDINE	1	MCF7	10 ÂµM	6
CPD003_MCF7_6H:BRD-K25841245-001-01-6:10	Training	PRAVASTATIN	1	MCF7	10 ÂµM	6
CPC009_HCC515_6H:BRD-A96255180-001-02-0:10	Training	RIBAVIRIN	0	HCC515	10 ÂµM	6
PCLB001_A375_6H:BRD-K07572174-001-22-0:0.16	Training	CURCUMIN	1	A375	100 nM	6
CPC006_CL34_6H:BRD-A23770159-001-02-3:11.1	Training	SIROLIMUS	1	CL34	10 ÂµM	6
CPC015_HT29_6H:BRD-K12539581-001-14-6:10	Training	NOCODAZOLE	0	HT29	10 ÂµM	6
CPC020_PC3_24H:BRD-K11129031-001-21-8:10	Training	GEMFIBROZIL	1	PC3	10 ÂµM	24
CPC011_A549_6H:BRD-K37798499-001-13-2:10	Training	ETOPOSIDE	1	A549	10 ÂµM	6
CPC017_SKB_24H:BRD-K43389675-001-01-3:10	Training	DAUNORUBICIN	0	SKB	10 ÂµM	24
DOS040_HT29_24H:BRD-K81418486:10	Training	VORINOSTAT	0	HT29	10 ÂµM	24
CPC006_TYKNU_6H:BRD-A04352665-001-01-2:10	Training	MARAVIROC	1	TYKNU	10 ÂµM	6
CPC017_HEPG2_6H:BRD-K23478508-001-03-7:10	Training	DIGOXIN	0	HEPG2	10 ÂµM	6
HOG003_A549_24H:BRD-A71390734-001-01-7:3.33	Training	IDARUBICIN	0	A549	3 ÂµM	24
BRAF001_HEK293T_24H:BRD-U73308409-000-01-9:2.5	Training	VEMURAFENIB	1	HEK293T	3 ÂµM	24
CPC015_NPC_24H:BRD-A34205397-001-03-7:10	Training	SULOCTIDIL	1	NPC	10 ÂµM	24
CPC010_A375_6H:BRD-K67637637-003-07-6:10	Training	OLOPATADINE	1	A375	10 ÂµM	6
CPC001_HA1E_6H:BRD-A97454584-001-02-0:10	Training	NADOLOL	0	HA1E	10 ÂµM	6
CPC006_NCIH508_6H:BRD-U88459701-000-01-8:10	Training	ATORVASTATIN	1	NCIH508	10 ÂµM	6
CPC002_PC3_6H:BRD-K40530731-001-02-5:10	Training	HYOSCYAMINE	0	PC3	10 ÂµM	6
CPC005_HCC515_6H:BRD-K81418486:10	Training	VORINOSTAT	0	HCC515	10 ÂµM	6
CPC009_VCAP_24H:BRD-A16998493-001-01-6:10	Training	ETODOLAC	1	VCAP	10 ÂµM	24
CPC004_HCC515_6H:BRD-K93461745-003-14-4:10	Training	BUSPIRONE	0	HCC515	10 ÂµM	6
CPC011_A375_6H:BRD-K19462402-003-19-6:10	Training	BUFLOMEDIL	1	A375	10 ÂµM	6
CPC006_HA1E_6H:BRD-K01638814-051-10-1:10	Training	RILMENIDINE	1	HA1E	10 ÂµM	6
CPC017_ASC_24H:BRD-A26384407-001-15-2:10	Training	CHLORTHALIDONE	0	ASC	10 ÂµM	24
CRCGN001_HA1E_6H:BRD-K23204545-001-12-3:20.1	Training	BUSULFAN	1	HA1E	20 ÂµM	6
CPC015_PHH_24H:BRD-K82562631-236-03-8:10	Training	TOLMETIN	1	PHH	10 ÂµM	24
CPC020_MCF7_6H:BRD-K75089421-003-21-1:10	Training	PROCAINAMIDE	1	MCF7	10 ÂµM	6
CPC006_T3M10_6H:BRD-A13084692-001-04-1:10	Training	TROGLITAZONE	1	T3M10	10 ÂµM	6
CPC006_NCIH1694_6H:BRD-A47829399-001-01-1:10	Training	ARTESUNATE	1	NCIH1694	10 ÂµM	6
CPC017_HEPG2_6H:BRD-A63894585-001-03-4:10	Training	CLOBETASOL	1	HEPG2	10 ÂµM	6
CPC018_NPC_24H:BRD-A50311610-300-06-2:10	Training	MECLIZINE	0	NPC	10 ÂµM	24
CPC015_MCF7_6H:BRD-A62035778-004-02-8:10	Training	SCOPOLAMINE	0	MCF7	10 ÂµM	6
CPC010_A549_24H:BRD-K89125793-001-21-1:10	Training	TINIDAZOLE	1	A549	10 ÂµM	24
CPC004_PC3_24H:BRD-A58048407-001-09-7:10	Training	NIMODIPINE	0	PC3	10 ÂµM	24
HOG003_A549_24H:BRD-A71390734-001-01-7:0.1234	Training	IDARUBICIN	0	A549	100 nM	24
CPD003_MCF7_6H:BRD-M53001068-230-04-3:10	Training	AMINOPHYLLINE	0	MCF7	10 ÂµM	6
RAD001_MCF7_24H:BRD-K97530723-001-11-8:0.0137	Training	MELATONIN	0	MCF7	10 nM	24
CPC006_CORL23_6H:BRD-K36927236-001-17-7:10	Training	GLIBENCLAMIDE	1	CORL23	10 ÂµM	6
CPC006_HT115_6H:BRD-K27316855-001-02-6:1	Training	CALCITRIOL	0	HT115	1 ÂµM	6
CPC011_A375_6H:BRD-K21283037-003-09-6:10	Training	RILUZOLE	1	A375	10 ÂµM	6
CPC006_RMUGS_6H:BRD-A23770159-001-02-3:11.1	Training	SIROLIMUS	1	RMUGS	10 ÂµM	6
CPC004_PC3_24H:BRD-K45033733-001-05-6:10	Training	FAMCICLOVIR	0	PC3	10 ÂµM	24
CPD003_MCF7_6H:BRD-K84091759-001-01-4:10	Training	CANDESARTAN	1	MCF7	10 ÂµM	6
CPC011_PC3_6H:BRD-K13032584-003-12-8:10	Training	PROCARBAZINE	1	PC3	10 ÂµM	6
CPC015_ASC_24H:BRD-K92093830-003-05-0:10	Training	DOXORUBICIN	1	ASC	10 ÂµM	24
HOG002_A549_24H:BRD-K92093830-003-18-3:10	Training	DOXORUBICIN	1	A549	10 ÂµM	24
CPC020_VCAP_24H:BRD-K89997465-003-33-1:10	Training	CHLORPROMAZINE	1	VCAP	10 ÂµM	24
CPC014_VCAP_6H:BRD-A39052811-377-01-4:10	Training	MOSAPRIDE	1	VCAP	10 ÂµM	6
CPC006_PC3_24H:BRD-U88459701-000-01-8:10	Training	ATORVASTATIN	1	PC3	10 ÂµM	24
MUC.CP001_MCF7_6H:BRD-K81418486-001-22-8:10	Training	VORINOSTAT	0	MCF7	10 ÂµM	6
CPC006_RMUGS_6H:BRD-A91699651-316-06-7:10	Training	CHLOROQUINE	1	RMUGS	10 ÂµM	6
CPC006_RKO_6H:BRD-K36927236-001-17-7:10	Training	GLIBENCLAMIDE	1	RKO	10 ÂµM	6
CPC016_A549_24H:BRD-A35588707-001-03-0:10	Training	TENIPOSIDE	1	A549	10 ÂµM	24
DOS050_PC3_24H:BRD-K81418486:10	Training	VORINOSTAT	0	PC3	10 ÂµM	24
CPC006_RKO_6H:BRD-A13084692-001-04-1:10	Training	TROGLITAZONE	1	RKO	10 ÂµM	6
CPC004_VCAP_6H:BRD-A89175223-051-05-6:10	Training	BISOPROLOL	0	VCAP	10 ÂµM	6
NMH001_FIBRNPC_24H:BRD-K12539581-001-18-7:10	Training	NOCODAZOLE	0	FIBRNPC	10 ÂµM	24
CPC012_ASC_24H:BRD-K81418486:10	Training	VORINOSTAT	0	ASC	10 ÂµM	24
CPC007_HT29_24H:BRD-K81418486-001-21-0:10	Training	VORINOSTAT	0	HT29	10 ÂµM	24
PCLB002_A549_24H:BRD-K81418486:10	Training	VORINOSTAT	0	A549	10 ÂµM	24
CPC006_PL21_6H:BRD-K17561142-003-16-8:10	Training	AMIODARONE	1	PL21	10 ÂµM	6
DOS047_MCF7_24H:BRD-K81418486:10	Training	VORINOSTAT	0	MCF7	10 ÂµM	24
CPC006_NCIH1694_6H:BRD-A56359832-001-03-8:160	Training	ZILEUTON	1	NCIH1694	100 ÂµM	6
CPC009_A549_24H:BRD-K81418486:10	Training	VORINOSTAT	0	A549	10 ÂµM	24
CPC011_PC3_24H:BRD-A30977374-001-13-1:10	Training	NIFEDIPINE	1	PC3	10 ÂµM	24
RAD001_A549_6H:BRD-K81418486-001-18-6:3.3333	Training	VORINOSTAT	0	A549	3 ÂµM	6
CPC011_PC3_24H:BRD-K08252256-236-25-4:10	Training	DICLOFENAC	1	PC3	10 ÂµM	24
CPC004_MCF7_6H:BRD-A52530684-001-01-1:10	Training	DOXORUBICIN	1	MCF7	10 ÂµM	6
CPC020_MCF7_24H:BRD-A50157456-065-17-2:10	Training	TERBUTALINE	1	MCF7	10 ÂµM	24
CPC006_NCIH508_6H:BRD-A04352665-001-01-2:10	Training	MARAVIROC	1	NCIH508	10 ÂµM	6
CPC016_A549_6H:BRD-K90789829-003-03-3:10	Training	NEFAZODONE	1	A549	10 ÂµM	6
CPC005_HA1E_6H:BRD-A49148672-004-01-6:10	Training	GALANTAMINE	0	HA1E	10 ÂµM	6
CPC009_PC3_24H:BRD-A01320529-001-08-3:10	Training	SALMETEROL	0	PC3	10 ÂµM	24
CPC005_PC3_24H:BRD-K88789588-001-03-2:10	Training	LETROZOLE	1	PC3	10 ÂµM	24
CPC006_MDST8_6H:BRD-A62025033-001-01-8:10	Training	TEMSIROLIMUS	0	MDST8	10 ÂµM	6
CPC001_HA1E_24H:BRD-K09549677-300-01-8:10	Training	MIBEFRADIL	0	HA1E	10 ÂµM	24
CRCGN001_HA1E_24H:BRD-A73635141-001-08-5:20.2	Training	HYDROCORTISONE	0	HA1E	20 ÂµM	24
CPC006_CORL23_6H:BRD-A04352665-001-01-2:10	Training	MARAVIROC	1	CORL23	10 ÂµM	6
CPD002_PC3_6H:BRD-K17113870-001-01-2:10	Training	LOVASTATIN	1	PC3	10 ÂµM	6
RAD001_PC3_6H:BRD-K81418486:10	Training	VORINOSTAT	0	PC3	10 ÂµM	6
CPC015_MCF7_24H:BRD-K79131256-001-08-8:10	Training	ALBENDAZOLE	1	MCF7	10 ÂµM	24
CPC005_HT29_6H:BRD-A33168282-003-06-5:10	Training	SOTALOL	0	HT29	10 ÂµM	6
CPC003_HCC515_24H:BRD-A68009927-003-02-9:10	Training	DAUNORUBICIN	0	HCC515	10 ÂµM	24
CPC004_VCAP_24H:BRD-A05352148-004-02-0:10	Training	IPRATROPIUM	0	VCAP	10 ÂµM	24
ASG001_MCF7_6H:BRD-K21680192-300-08-6:10	Training	MITOXANTRONE	1	MCF7	10 ÂµM	6
CPC002_PC3_24H:BRD-A76528577-065-01-2:10	Training	VINCRISTINE	1	PC3	10 ÂµM	24
CPC014_MCF7_6H:BRD-K15891719-001-01-0:10	Training	TENOFOVIR	1	MCF7	10 ÂµM	6
CPC010_A375_6H:BRD-K93034159-001-20-9:10	Training	CLADRIBINE	0	A375	10 ÂµM	6
CPC003_HA1E_6H:BRD-K35189033-001-03-0:10	Training	LEVONORGESTREL	0	HA1E	10 ÂµM	6
CPC004_PC3_6H:BRD-K75699339-057-03-2:10	Training	RIZATRIPTAN	0	PC3	10 ÂµM	6
RAD001_MCF7_6H:BRD-K50691590-001-01-4:0.0412	Training	BORTEZOMIB	1	MCF7	10 nM	6
RAD001_PC3_24H:BRD-K07572174-001-19-6:0.0015	Training	CURCUMIN	1	PC3	1 nM	24
CPC006_VCAP_24H:BRD-A17883755-001-02-0:177.6	Training	LENALIDOMIDE	1	VCAP	100 ÂµM	24
PCLB003_HT29_24H:BRD-K17016787-001-09-2:3.33	Training	ESTRIOL	1	HT29	3.33 ÂµM	24
PCLB002_PC3_24H:BRD-K81418486:10	Training	VORINOSTAT	0	PC3	10 ÂµM	24
RAD001_PC3_24H:BRD-K32107296-001-04-5:0.0137	Training	TEMOZOLOMIDE	1	PC3	10 nM	24
CPC005_PC3_6H:BRD-A76941896-003-02-0:10	Training	DOXORUBICIN	1	PC3	10 ÂµM	6
PCLB003_HA1E_24H:BRD-A52530684-003-01-7:1.11	Training	DOXORUBICIN	1	HA1E	1.11 ÂµM	24
DEB001_PC3_6H:BRD-K81418486-001-24-4:10	Training	VORINOSTAT	0	PC3	10 ÂµM	6
CPC005_VCAP_6H:BRD-A26711594-003-06-4:10	Training	NICARDIPINE	0	VCAP	10 ÂµM	6
CPC003_HCC515_6H:BRD-A13650332-236-03-9:10	Training	FLUCLOXACILLIN	1	HCC515	10 ÂµM	6
CPC020_A375_6H:BRD-K24023109-003-19-5:10	Training	DILTIAZEM	1	A375	10 ÂµM	6
CPC018_A375_6H:BRD-A50928468-001-03-7:10	Training	NORGESTREL	1	A375	10 ÂµM	6
DOS018_VCAP_24H:BRD-A79768653:10	Training	SIROLIMUS	1	VCAP	10 ÂµM	24
CPC006_OV7_6H:BRD-K74148702-001-03-8:48	Training	CURCUMIN	1	OV7	50 ÂµM	6
CPC004_HCC515_6H:BRD-K67043667-001-15-7:10	Training	ALTRETAMINE	0	HCC515	10 ÂµM	6
CPC017_NPC_24H:BRD-K48970916-001-03-0:10	Training	DANAZOL	1	NPC	10 ÂµM	24
CPC006_MCF7_24H:BRD-K32107296-001-03-7:10	Training	TEMOZOLOMIDE	1	MCF7	10 ÂµM	24
CPC004_VCAP_24H:BRD-K45033733-001-05-6:10	Training	FAMCICLOVIR	0	VCAP	10 ÂµM	24
CPD003_MCF7_24H:BRD-A80869209-236-01-7:10	Training	TICARCILLIN	0	MCF7	10 ÂµM	24
CPC004_HCC515_6H:BRD-A58048407-001-09-7:10	Training	NIMODIPINE	0	HCC515	10 ÂµM	6
CPC013_MCF7_6H:BRD-K17210248-003-01-7:10	Training	DAUNORUBICIN	0	MCF7	10 ÂµM	6
DOS025_VCAP_6H:BRD-K81418486:10	Training	VORINOSTAT	0	VCAP	10 ÂµM	6
CPC014_PC3_6H:BRD-K37130656-001-01-2:10	Training	RIVAROXABAN	1	PC3	10 ÂµM	6
CPC009_MCF7_24H:BRD-A16998493-001-01-6:10	Training	ETODOLAC	1	MCF7	10 ÂµM	24
CPC014_A549_24H:BRD-K81418486:10	Training	VORINOSTAT	0	A549	10 ÂµM	24
CPC017_A375_6H:BRD-A09472452-015-11-9:10	Training	FLECAINIDE	1	A375	10 ÂµM	6
PCLB003_HCC515_24H:BRD-K63828191-003-21-4:10	Training	RALOXIFENE	0	HCC515	10 ÂµM	24
CPD002_PC3_6H:BRD-K97530723-001-15-9:10	Training	MELATONIN	0	PC3	10 ÂµM	6
CPC006_PC3_6H:BRD-K81418486:10	Training	VORINOSTAT	0	PC3	10 ÂµM	6
MUC.CP003_NKDBA_24H:BRD-K81418486-001-13-7:3.3333	Training	VORINOSTAT	0	NKDBA	3 ÂµM	24
CPC006_SKLU1_6H:BRD-K74148702-001-03-8:48	Training	CURCUMIN	1	SKLU1	50 ÂµM	6
CPC006_RKO_6H:BRD-A23770159-001-02-3:11.1	Training	SIROLIMUS	1	RKO	10 ÂµM	6
DOSBIO002_A375_24H:BRD-K81418486:3.33333	Training	VORINOSTAT	0	A375	3 ÂµM	24
CPC013_VCAP_24H:BRD-K66876909-001-04-3:10	Training	LINEZOLID	1	VCAP	10 ÂµM	24
CPC016_A549_6H:BRD-K81418486:10	Training	VORINOSTAT	0	A549	10 ÂµM	6
CPC005_PC3_6H:BRD-K38436528-003-15-4:10	Training	IMIPRAMINE	1	PC3	10 ÂµM	6
PCLB003_A375_24H:BRD-K63828191-003-21-4:1.11	Training	RALOXIFENE	0	A375	1.11 ÂµM	24
CPC015_SKB_24H:BRD-A51714012-001-03-1:10	Training	VENLAFAXINE	1	SKB	10 ÂµM	24
CPC003_PC3_24H:BRD-K09416995-001-21-7:10	Training	LOVASTATIN	1	PC3	10 ÂµM	24
NMH001_NPC_24H:BRD-K81418486-001-28-5:10	Training	VORINOSTAT	0	NPC	10 ÂµM	24
CPD003_MCF7_24H:BRD-K63828191-003-17-2:10	Training	RALOXIFENE	0	MCF7	10 ÂµM	24
CPD001_PC3_24H:BRD-A38076815-003-07-9:10	Training	GLAFENINE	1	PC3	10 ÂµM	24
CPC010_HA1E_6H:BRD-K17849083-001-17-0:10	Training	TRANILAST	1	HA1E	10 ÂµM	6
CPC020_VCAP_6H:BRD-A44827100-001-03-4:10	Training	ERYTHROMYCIN	1	VCAP	10 ÂµM	6
ERG003_VCAP_6H:BRD-K81418486-001-15-2:30	Training	VORINOSTAT	0	VCAP	30 ÂµM	6
CPC004_A375_6H:BRD-K38305202-001-08-3:10	Training	DOMPERIDONE	1	A375	10 ÂµM	6
CPC016_ASC_24H:BRD-K33211335-337-03-7:10	Training	DEXTROMETHORPHAN	0	ASC	10 ÂµM	24
CPC010_A549_6H:BRD-K70578146-001-03-4:10	Training	DACTINOMYCIN	1	A549	10 ÂµM	6
CPD002_PC3_6H:BRD-K28935038-001-01-4:10	Training	LORACARBEF	1	PC3	10 ÂµM	6
CPC006_NCIH596_6H:BRD-K74148702-001-03-8:48	Training	CURCUMIN	1	NCIH596	50 ÂµM	6
BRAF001_A375_24H:BRD-K81144366-003-15-5:0.15625	Training	MOXISYLYTE	1	A375	100 nM	24
CPC011_PC3_24H:BRD-K29653726-001-10-0:10	Training	TOPIRAMATE	1	PC3	10 ÂµM	24
CPC011_MCF7_6H:BRD-K32744045-001-25-4:10	Training	DISULFIRAM	1	MCF7	10 ÂµM	6
CPC006_AGS_6H:BRD-A35588707-001-03-0:1.25	Training	TENIPOSIDE	1	AGS	1 ÂµM	6
CRCGN001_HA1E_6H:BRD-A35258977-001-01-7:20.1	Training	MANNITOL	0	HA1E	20 ÂµM	6
CPC006_HEC108_6H:BRD-K28307902-001-10-0:28.96	Training	FLUTAMIDE	1	HEC108	30 ÂµM	6
CPC009_HEPG2_6H:BRD-K02992638-001-08-4:10	Training	LAMIVUDINE	1	HEPG2	10 ÂµM	6
CPC015_HT29_6H:BRD-A87606379-001-13-3:10	Training	NADOLOL	0	HT29	10 ÂµM	6
CPC011_MCF7_24H:BRD-A39172021-001-05-3:10	Training	AMPIROXICAM	1	MCF7	10 ÂµM	24
CPC017_A549_24H:BRD-K43389675-001-01-3:10	Training	DAUNORUBICIN	0	A549	10 ÂµM	24
PCLB003_MCF7_24H:BRD-K04218075-048-12-5:1.11	Training	CLOMIFENE	1	MCF7	1.11 ÂµM	24
CPC003_HA1E_6H:BRD-A77722753-003-02-5:10	Training	HYDRALAZINE	1	HA1E	10 ÂµM	6
CPC001_VCAP_6H:BRD-A07029265-004-02-9:10	Training	IPRATROPIUM	0	VCAP	10 ÂµM	6
HOG002_MCF7_6H:BRD-A35588707-001-04-8:10	Training	TENIPOSIDE	1	MCF7	10 ÂµM	6
CPC015_A549_24H:BRD-K37991163-003-06-8:10	Training	PAROXETINE	1	A549	10 ÂµM	24
HOG002_A549_6H:BRD-A68009927-003-02-9:0.3704	Training	DAUNORUBICIN	0	A549	500 nM	6
CPC004_HA1E_24H:BRD-K81418486:10	Training	VORINOSTAT	0	HA1E	10 ÂµM	24
CPC014_NEU_24H:BRD-K29582115-311-02-0:10	Training	ZIPRASIDONE	1	NEU	10 ÂµM	24
CPC014_HCC515_6H:BRD-K25991148-001-01-7:10	Training	WARFARIN	1	HCC515	10 ÂµM	6
HDAC002_HA1E_6H:BRD-K81418486-001-10-3:5	Training	VORINOSTAT	0	HA1E	5 ÂµM	6
CPC016_MCF7_6H:BRD-K91290917-336-03-8:10	Training	AMODIAQUINE	1	MCF7	10 ÂµM	6
HDAC001_MCF7_6H:BRD-K81418486:10	Training	VORINOSTAT	0	MCF7	10 ÂµM	6
CPC006_HCC15_6H:BRD-A35588707-001-03-0:1.25	Training	TENIPOSIDE	1	HCC15	1 ÂµM	6
PCLB003_HA1E_24H:BRD-A52530684-003-01-7:0.37	Training	DOXORUBICIN	1	HA1E	0.37 ÂµM	24
CPC005_VCAP_24H:BRD-A78303415-001-03-5:10	Training	HYOSCYAMINE	0	VCAP	10 ÂµM	24
CPC001_HCC515_24H:BRD-A63894585-001-03-4:10	Training	CLOBETASOL	1	HCC515	10 ÂµM	24
CPC011_VCAP_6H:BRD-K86887724-001-04-9:10	Training	DOFETILIDE	0	VCAP	10 ÂµM	6
CPC002_PC3_6H:BRD-K15567136-003-18-1:10	Training	PAPAVERINE	1	PC3	10 ÂµM	6
PCLB003_HT29_24H:BRD-K63828191-003-21-4:1.11	Training	RALOXIFENE	0	HT29	1.11 ÂµM	24
HOG003_MCF7_6H:BRD-A91699651-316-06-7:0.0015	Training	CHLOROQUINE	1	MCF7	1 nM	6
PCLB003_HEPG2_24H:BRD-K17016787-001-09-2:3.33	Training	ESTRIOL	1	HEPG2	3.33 ÂµM	24
CPC004_PC3_6H:BRD-K32247306-001-17-9:10	Training	PRIMIDONE	0	PC3	10 ÂµM	6
CPD003_MCF7_6H:BRD-A11263757-001-04-5:10	Training	AZACITIDINE	0	MCF7	10 ÂµM	6
CPC010_A375_6H:BRD-A55962179-001-15-5:10	Training	OMEPRAZOLE	1	A375	10 ÂµM	6
CPC015_NPC_24H:BRD-K39120595-304-03-9:10	Training	BITHIONOL	1	NPC	10 ÂµM	24
ERG015_VCAP_24H:BRD-A13084692-001-05-8:2	Training	TROGLITAZONE	1	VCAP	1 ÂµM	24
CPC009_MCF7_24H:BRD-A01320529-001-08-3:10	Training	SALMETEROL	0	MCF7	10 ÂµM	24
CPC001_HA1E_24H:BRD-A22783572-065-01-3:10	Training	VINBLASTINE	0	HA1E	10 ÂµM	24
HOG002_MCF7_6H:BRD-K81418486-001-32-7:0.1235	Training	VORINOSTAT	0	MCF7	100 nM	6
CPD003_MCF7_6H:BRD-K88969189-001-01-7:10	Training	ETHINYLESTRADIOL	1	MCF7	10 ÂµM	6
DOSBIO001_A375_24H:BRD-K81418486:10	Training	VORINOSTAT	0	A375	10 ÂµM	24
CPC004_HCC515_24H:BRD-A52530684-001-01-1:10	Training	DOXORUBICIN	1	HCC515	10 ÂµM	24
CPC012_HA1E_6H:BRD-K81418486:10	Training	VORINOSTAT	0	HA1E	10 ÂµM	6
LJP001_HS578T_6H:BRD-K19687926-379-03-3:2	Training	LAPATINIB	1	HS578T	1 ÂµM	6
HDAC002_PC3_6H:BRD-K81418486-001-10-3:5	Training	VORINOSTAT	0	PC3	5 ÂµM	6
CPC005_PC3_24H:BRD-A76941896-003-02-0:10	Training	DOXORUBICIN	1	PC3	10 ÂµM	24
CPC005_HT29_6H:BRD-K21680192-300-06-0:10	Training	MITOXANTRONE	1	HT29	10 ÂµM	6
CPC004_PC3_24H:BRD-K36616567-003-01-5:10	Training	DOXEPIN	1	PC3	10 ÂµM	24
DOS017_VCAP_6H:BRD-A84481105:10	Training	THIORIDAZINE	1	VCAP	10 ÂµM	6
DOS058_PC3_24H:BRD-K81418486:10	Training	VORINOSTAT	0	PC3	10 ÂµM	24
HOG003_MCF7_6H:BRD-A71390734-001-01-7:1.11	Training	IDARUBICIN	0	MCF7	1 ÂµM	6
PCLB003_HT29_24H:BRD-A52530684-003-01-7:10	Training	DOXORUBICIN	1	HT29	10 ÂµM	24
CPC010_MCF7_24H:BRD-K89839824-001-03-8:10	Training	RALTITREXED	1	MCF7	10 ÂµM	24
CPC006_T3M10_6H:BRD-A09533288-003-20-5:10	Training	VERAPAMIL	1	T3M10	10 ÂµM	6
CPC006_THP1_6H:BRD-A56359832-001-03-8:160	Training	ZILEUTON	1	THP1	100 ÂµM	6
CPC016_A375_6H:BRD-K92760278-001-02-4:10	Training	RIBOFLAVIN	0	A375	10 ÂµM	6
CPC006_THP1_6H:BRD-A17883755-001-02-0:177.6	Training	LENALIDOMIDE	1	THP1	100 ÂµM	6
CPC003_HCC515_6H:BRD-A75172220-001-03-2:10	Training	HYDROCORTISONE	0	HCC515	10 ÂµM	6
CPC016_MCF7_24H:BRD-K91290917-336-03-8:10	Training	AMODIAQUINE	1	MCF7	10 ÂµM	24
CPC014_NPC_24H:BRD-M30523314-002-01-5:10	Training	VINORELBINE	0	NPC	10 ÂµM	24
CPC011_PC3_6H:BRD-K21283037-003-09-6:10	Training	RILUZOLE	1	PC3	10 ÂµM	6
CPC015_HT29_6H:BRD-K04218075-048-03-4:10	Training	CLOMIFENE	1	HT29	10 ÂµM	6
CPD002_PC3_6H:BRD-A72130500-003-01-4:10	Training	DEMECLOCYCLINE	0	PC3	10 ÂµM	6
CPD002_MCF7_24H:BRD-K42635745-001-19-8:10	Training	SULOCTIDIL	1	MCF7	10 ÂµM	24
CPC006_NCIH508_6H:BRD-A56359832-001-03-8:160	Training	ZILEUTON	1	NCIH508	100 ÂµM	6
CPC016_NPC_24H:BRD-K90789829-003-03-3:10	Training	NEFAZODONE	1	NPC	10 ÂµM	24
CPC015_ASC_24H:BRD-K39120595-304-03-9:10	Training	BITHIONOL	1	ASC	10 ÂµM	24
CPC016_MCF7_6H:BRD-K70799801-311-02-7:10	Training	QUINIDINE	1	MCF7	10 ÂµM	6
CPC011_MCF7_6H:BRD-K49668410-001-13-9:10	Training	CLARITHROMYCIN	1	MCF7	10 ÂµM	6
CPC006_NCIH1694_6H:BRD-K08845546-001-02-2:22.2	Training	TACROLIMUS	1	NCIH1694	20 ÂµM	6
CPC005_HT29_24H:BRD-K55127134-300-07-0:10	Training	FLUPHENAZINE	0	HT29	10 ÂµM	24
CPC006_TYKNU_6H:BRD-K22134346-001-09-0:10	Training	SIMVASTATIN	1	TYKNU	10 ÂµM	6
CPC006_RMUGS_6H:BRD-K32107296-001-03-7:10	Training	TEMOZOLOMIDE	1	RMUGS	10 ÂµM	6
CPC009_A375_6H:BRD-A01320529-001-08-3:10	Training	SALMETEROL	0	A375	10 ÂµM	6
CPC015_PHH_24H:BRD-K04548931-003-05-8:10	Training	EPIRUBICIN	0	PHH	10 ÂµM	24
DOS027_VCAP_6H:BRD-A84481105:10	Training	THIORIDAZINE	1	VCAP	10 ÂµM	6
CPC006_HT29_6H:BRD-A47829399-001-01-1:10	Training	ARTESUNATE	1	HT29	10 ÂµM	6
CPC006_SNUC5_6H:BRD-A97437073-001-03-1:80	Training	ROSIGLITAZONE	1	SNUC5	80 ÂµM	6
CPC014_HEPG2_6H:BRD-K62012036-001-06-0:10	Training	ACITRETIN	1	HEPG2	10 ÂµM	6
CPD003_PC3_6H:BRD-K88969189-001-01-7:10	Training	ETHINYLESTRADIOL	1	PC3	10 ÂµM	6
CPC018_A375_6H:BRD-K10843433-001-12-8:10	Training	PHENYLBUTAZONE	1	A375	10 ÂµM	6
BRAF001_A375_6H:BRD-K38436528-003-20-4:0.15625	Training	IMIPRAMINE	1	A375	100 nM	6
CPC004_PC3_24H:BRD-K38305202-001-08-3:10	Training	DOMPERIDONE	1	PC3	10 ÂµM	24
CPC006_HCC515_6H:BRD-K74148702-001-03-8:48	Training	CURCUMIN	1	HCC515	50 ÂµM	6
CPC004_PC3_6H:BRD-A55393291-001-05-7:10	Training	TESTOSTERONE	1	PC3	10 ÂµM	6
CPC020_HCC515_6H:BRD-A51182606-001-07-4:10	Training	CHLORAMPHENICOL	0	HCC515	10 ÂµM	6
MUC.CP004_MCF7_6H:BRD-K63550407-001-08-5:3.3333	Training	ERYTHROMYCIN	1	MCF7	3 ÂµM	6
CPC006_DV90_6H:BRD-K77947974-001-05-6:4.21	Training	FLUSPIRILENE	1	DV90	5 ÂµM	6
CPC011_PC3_24H:BRD-K16508793-001-03-4:10	Training	DIAZEPAM	0	PC3	10 ÂµM	24
CPC006_CORL23_6H:BRD-K77947974-001-05-6:4.21	Training	FLUSPIRILENE	1	CORL23	5 ÂµM	6
CPC004_A375_6H:BRD-A51714012-001-03-1:10	Training	VENLAFAXINE	1	A375	10 ÂµM	6
CPC011_VCAP_24H:BRD-K84036904-001-05-4:10	Training	TESTOSTERONE	1	VCAP	10 ÂµM	24
CPC003_HCC515_24H:BRD-K81418486:10	Training	VORINOSTAT	0	HCC515	10 ÂµM	24
CPC003_HA1E_6H:BRD-K81418486:10	Training	VORINOSTAT	0	HA1E	10 ÂµM	6
CPC003_HA1E_24H:BRD-A94709349-001-03-4:10	Training	METAXALONE	1	HA1E	10 ÂµM	24
CVD001_HUH7_24H:BRD-K21680192-300-04-5:2.5	Training	MITOXANTRONE	1	HUH7	3 ÂµM	24
MUC.CP001_MCF7_24H:BRD-K81418486-001-22-8:10	Training	VORINOSTAT	0	MCF7	10 ÂµM	24
CPC004_HA1E_6H:BRD-K36616567-003-01-5:10	Training	DOXEPIN	1	HA1E	10 ÂµM	6
CPC017_MCF7_6H:BRD-A23723433-001-01-2:10	Training	PACLITAXEL	1	MCF7	10 ÂµM	6
CPC011_VCAP_24H:BRD-K30563334-001-01-1:10	Training	RIFABUTIN	1	VCAP	10 ÂµM	24
CPC006_VCAP_6H:BRD-A70155556-001-04-4:40	Training	LOVASTATIN	1	VCAP	40 ÂµM	6
NMH001_NPC_24H:BRD-K81418486-001-22-8:10	Training	VORINOSTAT	0	NPC	10 ÂµM	24
CPC011_PC3_6H:BRD-K52080565-001-07-6:10	Training	NANDROLONE	1	PC3	10 ÂµM	6
CRCGN004_HA1E_24H:BRD-K73866522-001-02-6:20.2UM	Training	GLYCEROL	1	HA1E	20 ÂµM	24
CPC006_SNUC5_6H:BRD-K32164935-001-17-5:10	Training	TOLAZAMIDE	1	SNUC5	10 ÂµM	6
CPC005_HT29_6H:BRD-A65280694-003-03-8:10	Training	MOLINDONE	1	HT29	10 ÂµM	6
CPC006_H1299_6H:BRD-K81418486-001-13-7:11.1	Training	VORINOSTAT	0	H1299	10 ÂµM	6
CPC018_A375_6H:BRD-A39415247-001-06-2:10	Training	NORETHISTERONE	1	A375	10 ÂµM	6
MUC.CP001_MCF7_6H:BRD-K18910433-001-19-2:0.3704	Training	ESTRADIOL	1	MCF7	500 nM	6
CPC020_HA1E_6H:BRD-K11129031-001-21-8:10	Training	GEMFIBROZIL	1	HA1E	10 ÂµM	6
NMH001_FIBRNPC_6H:BRD-K81418486-001-28-5:10	Training	VORINOSTAT	0	FIBRNPC	10 ÂµM	6
CPC006_RMUGS_6H:BRD-A79465854-001-01-3:10	Training	AURANOFIN	1	RMUGS	10 ÂµM	6
CPC004_MCF7_6H:BRD-K45542189-048-15-5:10	Training	DIETHYLCARBAMAZINE	1	MCF7	10 ÂµM	6
CPC006_CL34_6H:BRD-K81418486-001-13-7:11.1	Training	VORINOSTAT	0	CL34	10 ÂµM	6
DOS033_A375_24H:BRD-K81418486:10	Training	VORINOSTAT	0	A375	10 ÂµM	24
CPC018_HEPG2_6H:BRD-K01292756-001-13-6:10	Training	PIMOZIDE	0	HEPG2	10 ÂµM	6
CPC009_PC3_24H:BRD-A68009927-001-02-3:10	Training	DAUNORUBICIN	0	PC3	10 ÂµM	24
DOS013_VCAP_6H:BRD-K81418486:10	Training	VORINOSTAT	0	VCAP	10 ÂµM	6
MUC.CP004_MCF7_24H:BRD-K60511616-236-01-4:3.3333	Training	PRAVASTATIN	1	MCF7	3 ÂµM	24
DOS032_MCF7_24H:BRD-K81418486:10	Training	VORINOSTAT	0	MCF7	10 ÂµM	24
CPC006_MCF7_24H:BRD-A97437073-001-03-1:80	Training	ROSIGLITAZONE	1	MCF7	80 ÂµM	24
CPC006_SKMEL28_6H:BRD-K89732114-001-05-9:10	Training	TRIFLUOPERAZINE	0	SKMEL28	10 ÂµM	6
NMH002_NEU_24H:BRD-K79254416-001-12-7:10	Training	DECITABINE	0	NEU	10 ÂµM	24
MUC.CP004_MCF7_24H:BRD-K77987382-001-08-2:10	Training	MEBENDAZOLE	1	MCF7	10 ÂµM	24
RAD001_PC3_24H:BRD-K73947551-001-02-8:3.3333	Training	AMIFOSTINE	0	PC3	3 ÂµM	24
CPC014_HCC515_6H:BRD-A31374339-001-01-9:10	Training	FLUDARABINE	0	HCC515	10 ÂµM	6
CPC004_HCC515_6H:BRD-K75699339-057-03-2:10	Training	RIZATRIPTAN	0	HCC515	10 ÂµM	6
DOS023_VCAP_24H:BRD-K81418486:10	Training	VORINOSTAT	0	VCAP	10 ÂµM	24
CPC003_PC3_24H:BRD-A68009927-003-02-9:10	Training	DAUNORUBICIN	0	PC3	10 ÂµM	24
CPC003_HCC515_6H:BRD-A29485665-001-03-7:10	Training	BICALUTAMIDE	1	HCC515	10 ÂµM	6
CPC014_ASC_24H:BRD-K81418486:10	Training	VORINOSTAT	0	ASC	10 ÂµM	24
ASG001_PC3_24H:BRD-K55127134-300-06-2:2	Training	FLUPHENAZINE	0	PC3	1 ÂµM	24
CPC011_HA1E_6H:BRD-K04548931-003-11-6:10	Training	EPIRUBICIN	0	HA1E	10 ÂµM	6
CPC016_SKB_24H:BRD-K81418486:10	Training	VORINOSTAT	0	SKB	10 ÂµM	24
CPC006_HCC515_24H:BRD-K76205745-237-05-8:160	Training	LOSARTAN	1	HCC515	100 ÂµM	24
CPC004_HA1E_6H:BRD-K43389675-001-01-3:10	Training	DAUNORUBICIN	0	HA1E	10 ÂµM	6
CPC016_SKB_24H:BRD-K90789829-003-03-3:10	Training	NEFAZODONE	1	SKB	10 ÂµM	24
BRAF001_A375_6H:BRD-K92049597-001-14-1:0.625	Training	TRIAMTERENE	1	A375	500 nM	6
ASG001_PC3_24H:BRD-K18910433-001-14-3:0.4	Training	ESTRADIOL	1	PC3	500 nM	24
CVD001_HEPG2_6H:BRD-K21680192-300-04-5:2.5	Training	MITOXANTRONE	1	HEPG2	3 ÂµM	6
CPC003_HA1E_6H:BRD-A29485665-001-03-7:10	Training	BICALUTAMIDE	1	HA1E	10 ÂµM	6
CPC004_A375_6H:BRD-A35588707-001-03-0:10	Training	TENIPOSIDE	1	A375	10 ÂµM	6
NMH002_FIBRNPC_6H:BRD-A50287119-001-01-5:10	Training	SIROLIMUS	1	FIBRNPC	10 ÂµM	6
CPD002_PC3_6H:BRD-A75919782-238-07-5:10	Training	LEUCOVORIN	0	PC3	10 ÂµM	6
CPC004_HT29_6H:BRD-K43389675-001-01-3:10	Training	DAUNORUBICIN	0	HT29	10 ÂµM	6
CPC006_T3M10_6H:BRD-A71390734-001-01-7:0.08	Training	IDARUBICIN	0	T3M10	100 nM	6
CPC006_TYKNU_6H:BRD-K59597909-001-10-1:10	Training	PHENOTHIAZINE	1	TYKNU	10 ÂµM	6
CPC004_HCC515_24H:BRD-K29673530-001-03-9:10	Training	HYPERICIN	1	HCC515	10 ÂµM	24
NMH002_NEU_24H:BRD-A09533288-003-26-2:10	Training	VERAPAMIL	1	NEU	10 ÂµM	24
CPC014_HCC515_6H:BRD-K81418486:10	Training	VORINOSTAT	0	HCC515	10 ÂµM	6
NMH002_NEU_6H:BRD-K81418486-001-22-8:10	Training	VORINOSTAT	0	NEU	10 ÂµM	6
CPC010_HT29_6H:BRD-K13926615-048-05-3:10	Training	VARDENAFIL	0	HT29	10 ÂµM	6
CPC010_HCC515_6H:BRD-K67637637-003-07-6:10	Training	OLOPATADINE	1	HCC515	10 ÂµM	6
CPC006_HCT116_6H:BRD-K74148702-001-03-8:48	Training	CURCUMIN	1	HCT116	50 ÂµM	6
CPC006_NOMO1_6H:BRD-A71390734-001-01-7:0.08	Training	IDARUBICIN	0	NOMO1	100 nM	6
CPC006_COV644_6H:BRD-K12994359-001-07-7:177.6	Training	VALDECOXIB	1	COV644	100 ÂµM	6
MUC.CP001_NKDBA_24H:BRD-K77987382-001-08-2:20	Training	MEBENDAZOLE	1	NKDBA	20 ÂµM	24
CPC011_MCF7_6H:BRD-A96107863-001-10-0:10	Training	NISOLDIPINE	0	MCF7	10 ÂµM	6
PCLB003_PC3_24H:BRD-A52530684-003-01-7:0.04	Training	DOXORUBICIN	1	PC3	0.04 ÂµM	24
CPC006_HT115_6H:BRD-A93255169-001-13-5:10	Training	THALIDOMIDE	1	HT115	10 ÂµM	6
CPC010_HT29_6H:BRD-K81418486:10	Training	VORINOSTAT	0	HT29	10 ÂµM	6
CPC004_PC3_24H:BRD-K39120595-304-03-9:10	Training	BITHIONOL	1	PC3	10 ÂµM	24
CPC018_SKB_24H:BRD-A52530684-001-01-1:10	Training	DOXORUBICIN	1	SKB	10 ÂµM	24
CPC019_A549_6H:BRD-K81418486:10	Training	VORINOSTAT	0	A549	10 ÂµM	6
CPC006_RKO_6H:BRD-A58048407-001-10-5:10	Training	NIMODIPINE	0	RKO	10 ÂµM	6
CPC013_A549_6H:BRD-K66876909-001-04-3:10	Training	LINEZOLID	1	A549	10 ÂµM	6
CVD001_HEPG2_24H:BRD-K21680192-300-04-5:2.5	Training	MITOXANTRONE	1	HEPG2	3 ÂµM	24
CPC017_A375_6H:BRD-K81418486:10	Training	VORINOSTAT	0	A375	10 ÂµM	6
BRAF001_HEK293T_6H:BRD-K91699951-001-07-8:0.625	Training	BENZONATATE	1	HEK293T	500 nM	6
CPC020_MCF7_6H:BRD-K89997465-003-33-1:10	Training	CHLORPROMAZINE	1	MCF7	10 ÂµM	6
RAD001_MCF7_6H:BRD-K81418486:10	Training	VORINOSTAT	0	MCF7	10 ÂµM	6
CPC010_MCF7_6H:BRD-K11717138-001-25-3:10	Training	BENZBROMARONE	1	MCF7	10 ÂµM	6
MUC.CP003_MCF7_24H:BRD-K81418486-001-13-7:3.3333	Training	VORINOSTAT	0	MCF7	3 ÂµM	24
HOG002_MCF7_6H:BRD-K21680192-300-10-2:0.0412	Training	MITOXANTRONE	1	MCF7	10 nM	6
CPC004_A375_6H:BRD-K79759585-048-01-4:10	Training	SILDENAFIL	1	A375	10 ÂµM	6
CPC017_MCF7_24H:BRD-A97454584-001-02-0:10	Training	NADOLOL	0	MCF7	10 ÂµM	24
CPC004_A375_6H:BRD-K02404261-001-07-6:10	Training	CAFFEINE	0	A375	10 ÂµM	6
CPD002_MCF7_24H:BRD-M61246020-327-02-9:10	Training	FENOPROFEN	1	MCF7	10 ÂµM	24
CPC014_VCAP_6H:BRD-K19687926-379-01-7:10	Training	LAPATINIB	1	VCAP	10 ÂµM	6
CPC011_PC3_24H:BRD-K55696337-003-16-0:10	Training	TOPOTECAN	0	PC3	10 ÂµM	24
CPC002_HA1E_6H:BRD-K76775527-001-15-3:10	Training	NIMESULIDE	1	HA1E	10 ÂµM	6
CPC004_PC3_24H:BRD-A80017228-001-15-8:10	Training	BENDROFLUMETHIAZIDE	1	PC3	10 ÂµM	24
CPC011_A375_6H:BRD-K75699339-057-05-7:10	Training	RIZATRIPTAN	0	A375	10 ÂµM	6
CPD002_PC3_6H:BRD-K90699611-001-01-4:10	Training	ACITRETIN	1	PC3	10 ÂµM	6
CPC006_PL21_6H:BRD-A35588707-001-03-0:1.25	Training	TENIPOSIDE	1	PL21	1 ÂµM	6
CPC016_HEPG2_6H:BRD-K91290917-336-03-8:10	Training	AMODIAQUINE	1	HEPG2	10 ÂµM	6
CPC004_HCC515_6H:BRD-K68867920-001-05-2:10	Training	QUETIAPINE	1	HCC515	10 ÂµM	6
CPC006_SNU1040_6H:BRD-A79465854-001-01-3:10	Training	AURANOFIN	1	SNU1040	10 ÂµM	6
MUC.CP002_MCF7_6H:BRD-K81418486-001-13-7:3.3333	Training	VORINOSTAT	0	MCF7	3 ÂµM	6
CPC006_HA1E_6H:BRD-K76205745-237-05-8:160	Training	LOSARTAN	1	HA1E	100 ÂµM	6
HOG002_A549_6H:BRD-A35588707-001-04-8:10	Training	TENIPOSIDE	1	A549	10 ÂµM	6
CPC020_A375_6H:BRD-A63445921-003-02-6:10	Training	NICARDIPINE	0	A375	10 ÂµM	6
DOS024_VCAP_6H:BRD-K81418486:10	Training	VORINOSTAT	0	VCAP	10 ÂµM	6
CPD003_MCF7_6H:BRD-A10977446-001-08-9:10	Training	CARVEDILOL	1	MCF7	10 ÂµM	6
RAD001_MCF7_24H:BRD-K81418486-001-18-6:1.1111	Training	VORINOSTAT	0	MCF7	1 ÂµM	24
CPC020_PC3_24H:BRD-K47679368-001-01-5:10	Training	BROMFENAC	1	PC3	10 ÂµM	24
CPC005_HCC515_6H:BRD-K82846253-001-03-0:10	Training	REPAGLINIDE	1	HCC515	10 ÂµM	6
CPC015_SKB_24H:BRD-K81418486:10	Training	VORINOSTAT	0	SKB	10 ÂµM	24
HDAC002_MCF7_24H:BRD-K81418486-001-10-3:0.00488281	Training	VORINOSTAT	0	MCF7	1 nM	24
CPC006_A375_24H:BRD-K14888893-001-05-6:10	Training	MINOXIDIL	0	A375	10 ÂµM	24
CPD003_MCF7_6H:BRD-K49111258-003-22-2:10	Training	PRAZOSIN	0	MCF7	10 ÂµM	6
CPC010_A375_6H:BRD-K67783091-003-05-1:10	Training	HALOPERIDOL	1	A375	10 ÂµM	6
CPD001_MCF7_6H:BRD-K79602928-003-13-2:10	Training	METFORMIN	1	MCF7	10 ÂµM	6
CPC011_A549_24H:BRD-K63265447-001-05-8:10	Training	DOCETAXEL	1	A549	10 ÂµM	24
CPC013_SKB_24H:BRD-K17210248-003-01-7:10	Training	DAUNORUBICIN	0	SKB	10 ÂµM	24
CPD001_PC3_24H:BRD-K28307902-001-15-9:10	Training	FLUTAMIDE	1	PC3	10 ÂµM	24
HOG002_MCF7_6H:BRD-K81418486-001-32-7:3.33	Training	VORINOSTAT	0	MCF7	3 ÂµM	6
CPC011_A549_24H:BRD-A10977446-001-09-7:10	Training	CARVEDILOL	1	A549	10 ÂµM	24
MUC.CP004_MCF7_24H:BRD-K81418486-001-22-8:10	Training	VORINOSTAT	0	MCF7	10 ÂµM	24
MUC.CP002_NKDBA_24H:BRD-K18910433-001-19-2:1.1111	Training	ESTRADIOL	1	NKDBA	1 ÂµM	24
CPC004_HCC515_24H:BRD-A22032524-074-04-0:10	Training	AMLODIPINE	1	HCC515	10 ÂµM	24
CPD001_PC3_24H:BRD-A84174873-001-08-6:10	Training	BACLOFEN	1	PC3	10 ÂµM	24
CPD003_MCF7_24H:BRD-K81418486:10	Training	VORINOSTAT	0	MCF7	10 ÂµM	24
HOG003_A549_6H:BRD-K81418486-001-32-7:1.11	Training	VORINOSTAT	0	A549	1 ÂµM	6
CPC012_A549_24H:BRD-K18855837-046-01-4:10	Training	VARENICLINE	1	A549	10 ÂµM	24
CPC006_HT115_6H:BRD-K69690935-001-02-7:13.57	Training	CURCUMIN	1	HT115	10 ÂµM	6
CPC017_SKB_24H:BRD-K09549677-300-01-8:10	Training	MIBEFRADIL	0	SKB	10 ÂµM	24
CPC018_SKB_24H:BRD-K50388907-001-15-5:10	Training	FENOFIBRATE	1	SKB	10 ÂµM	24
CPC004_HCC515_6H:BRD-A05352148-004-02-0:10	Training	IPRATROPIUM	0	HCC515	10 ÂµM	6
CPC006_A375_6H:BRD-K28307902-001-10-0:28.96	Training	FLUTAMIDE	1	A375	30 ÂµM	6
CPC003_VCAP_6H:BRD-K81418486:10	Training	VORINOSTAT	0	VCAP	10 ÂµM	6
RAD001_MCF7_24H:BRD-A23723433-001-01-2:0.1235	Training	PACLITAXEL	1	MCF7	100 nM	24
DOS002_VCAP_6H:BRD-K81418486:10	Training	VORINOSTAT	0	VCAP	10 ÂµM	6
ERG014_PC3_6H:BRD-A13084692-001-05-8:2	Training	TROGLITAZONE	1	PC3	1 ÂµM	6
CPC004_PC3_6H:BRD-A09056319-001-05-5:10	Training	ALFUZOSIN	1	PC3	10 ÂµM	6
CPC020_VCAP_6H:BRD-A79479878-001-06-5:10	Training	TESTOSTERONE	1	VCAP	10 ÂµM	6
CPC011_A549_6H:BRD-A07395371-003-08-4:10	Training	ESMOLOL	0	A549	10 ÂµM	6
CPC004_PC3_24H:BRD-A14966924-001-03-0:10	Training	ALAPROCLATE	1	PC3	10 ÂµM	24
DOSBIO002_NEU_24H:BRD-A13084692:3.33333	Training	TROGLITAZONE	1	NEU	3 ÂµM	24
HOG003_A549_24H:BRD-K81418486-001-32-7:10	Training	VORINOSTAT	0	A549	10 ÂµM	24
CPC006_A375_6H:BRD-K88510285-001-01-2:0.04	Training	BORTEZOMIB	1	A375	10 nM	6
CPC005_MCF7_24H:BRD-A81772229-001-01-6:10	Training	SIMVASTATIN	1	MCF7	10 ÂµM	24
PCLB002_A549_24H:BRD-K84937637:3.33	Training	SIROLIMUS	1	A549	3.33 ÂµM	24
CPC014_VCAP_6H:BRD-K99260425-001-01-2:10	Training	ETODOLAC	1	VCAP	10 ÂµM	6
CPC020_MCF7_24H:BRD-K74763371-001-01-8:10	Training	BOSENTAN	1	MCF7	10 ÂµM	24
CPC011_VCAP_6H:BRD-K89732114-003-14-7:10	Training	TRIFLUOPERAZINE	0	VCAP	10 ÂµM	6
CPC004_HCC515_6H:BRD-A67862938-034-09-9:10	Training	NAFTIDROFURYL	1	HCC515	10 ÂµM	6
[truncated: 4,001 more rows]
