# Supplementary material for: Deep Learning on High-Throughput Transcriptomics to Predict Drug-Induced Liver Injury
Source: Front Bioeng Biotechnol. 2020 Nov 27;8:562677. doi: 10.3389/fbioe.2020.562677 (PMC7728858; doi:10.3389/fbioe.2020.562677)
Supplement: Supplementary file 6 [file Table_3.XLSX]

## Sheet: Top200genes
Gene symbols
XBP1
LSM5
PLA2G15
CNDP2
BIRC5
CDC45
ACAT2
CCDC92
HSD17B11
NUP85
ADRB2
GADD45B
TPM1
UGDH
LGMN
IGFBP3
PRSS23
CCDC86
GPER1
NPEPL1
IER3
EIF5
TIAM1
ST3GAL5
ADO
PRUNE1
NFKBIA
MYC
NUP62
CASC3
SSBP2
PLK1
NFIL3
DUSP4
RBKS
CSRP1
TNIP1
VAT1
ATP6V1D
TSC22D3
SCAND1
Hist1h2bk
LBR
INPP1
plcb3
notch1
PDHX
CDK1
GRN
PNP
WDTC1
USP1
ADGRE5
MYO10
MLLT11
fosl1
ANO10
fam57a
GRB10
ST7
RBM34
KDM5B
CGRRF1
SMC4
RPS6KA1
CHEK2
KIF5C
IFRD2
MAN2B1
HMG20B
ADI1
NRIP1
AURKA
lipA
TLE1
TRAK2
ARPP19
PCNA
PCMT1
USP7
RAE1
TMEM2
MCOLN1
GABPB1
parp2
NPC1
PIK3R3
ATF1
TIMELESS
ZFP36
FOXO4
mthfd2
POLR2I
DNAJB1
SPAG7
GLRX
KIF14
ITGAE
ATP1B1
HOXA10
HN1L
CANT1
TIPARP
ITGB5
TCERG1
KIF2C
SPR
GNPDA1
cbr3
CDCA4
UBQLN2
MRPL19
MRPL12
RELB
SORBS3
MRPS16
NUSAP1
STUB1
HSPA8
SLC35F2
BAMBI
GNAI2
spdef
NET1
FHL2
GADD45A
GTPBP8
USP22
PWP1
KIAA1033
KIF20A
TMEM50A
LOXL1
POLE2
CCND1
STXBP1
PDGFA
CCNA2
MRPS2
DDIT4
HSPD1
CRK
cdc25b
CDC25A
TUBB6
CDC20
DCTD
TSPAN4
CCNB1
JADE2
ABHD6
CCND3
PTPN12
RPIA
TOR1A
MICALL1
INSIG1
MELK
EPHB2
JMJD6
NR2F6
HSPA1A
SUV39H1
RRS1
ALDOC
RAD9A
KEAP1
PSMB8
DHDDS
RNH1
TIMM9
BAG3
CYTH1
CDKN1B
C2CD5
CDKN1A
BNIP3L
C2CD2L
PRPF4
ATF5
TMEM110
TSEN2
PUF60
UBE2C
PCCB
DLD
HMGCS1
KCTD5
TOP2A
CDK4
TMEM109
TP53
NOSIP
HMOX1
RGS2
CDK7
CCNB2
TMEM97
SPTLC2
EPB41L2

## Sheet: PPIs from STRING
Gene 1	Gene 2	combined_score
MRPL19	MRPS16	0.999
MRPS16	MRPS2	0.999
PLK1	CCNB1	0.999
CDC20	CCNB2	0.999
CDK1	CDC20	0.999
CDK1	CCNA2	0.999
CDC20	AURKA	0.999
CCNB2	CCNB1	0.999
CCND3	CDKN1B	0.999
CDKN1A	CCNA2	0.999
CDK1	UBE2C	0.999
CDKN1A	PCNA	0.999
CDC20	CCNB1	0.999
CDKN1A	CDK4	0.999
CDKN1A	TP53	0.999
CCNA2	CDKN1B	0.999
CDC20	CCNA2	0.999
CDK4	CCND1	0.999
CDKN1A	CCND1	0.999
CDK1	CCNB1	0.999
CDK1	AURKA	0.999
CDK1	CCNB2	0.999
CDC20	UBE2C	0.999
CCND3	CDK4	0.999
CCNA2	CDK4	0.999
HSPA8	DNAJB1	0.999
CDC20	PLK1	0.999
CCNB2	AURKA	0.999
CDKN1A	CCND3	0.999
PDHX	DLD	0.999
BIRC5	AURKA	0.998
CDC20	BIRC5	0.998
PLK1	CCNB2	0.998
CDK1	PLK1	0.998
UBE2C	AURKA	0.998
KIF2C	PLK1	0.998
UBE2C	CCNB1	0.998
CHEK2	TP53	0.998
CCNA2	CCNB1	0.998
PLK1	AURKA	0.998
CCNB1	CDKN1B	0.998
CDC25A	CCNB1	0.998
CDK1	CDC25A	0.998
CDK1	BIRC5	0.998
MRPL19	MRPS2	0.998
UBE2C	CCNA2	0.998
CDC20	KIF2C	0.998
CDKN1A	CDK1	0.997
KIF20A	PLK1	0.997
CDK1	PCNA	0.997
CDK1	KIF2C	0.997
MRPL19	MRPL12	0.997
CDC45	POLE2	0.997
CHEK2	CDC25A	0.997
CDK4	CDKN1B	0.997
NUSAP1	CDK1	0.997
BIRC5	CCNB1	0.996
CDK1	CDC25B	0.996
KIF2C	CCNB1	0.996
CDK1	SMC4	0.996
KIF2C	CCNB2	0.996
MYC	CDKN1A	0.996
CDKN1B	CCND1	0.996
HSPA1A	DNAJB1	0.996
TOP2A	CDK1	0.996
LSM5	PRPF4	0.996
TP53	AURKA	0.995
BIRC5	CCNB2	0.995
MRPS16	MRPL12	0.995
UBE2C	PLK1	0.994
PLK1	CCNA2	0.994
CDKN1A	CCNB1	0.993
UBE2C	CCNB2	0.993
KIF20A	KIF2C	0.993
KIF20A	BIRC5	0.992
KIF2C	BIRC5	0.992
CDK1	KIF20A	0.991
EPHB2	TIAM1	0.991
CCNB1	AURKA	0.991
BIRC5	PLK1	0.991
NUSAP1	CDC20	0.991
TOP2A	UBE2C	0.991
SMC4	PLK1	0.991
CCNA2	TP53	0.99
CCNB1	CDC25B	0.99
CDC25A	CCNA2	0.99
HSPA8	BAG3	0.99
CDK4	CCNB1	0.989
GADD45A	TP53	0.989
ACAT2	HMGCS1	0.989
NUSAP1	CCNA2	0.988
MYC	NOTCH1	0.987
USP7	TP53	0.987
CCNA2	AURKA	0.986
TOP2A	CDC20	0.986
TOP2A	CCNB1	0.986
TOP2A	CCNB2	0.986
RBKS	RPIA	0.985
CDK1	CCND3	0.985
CCNB2	CDC25B	0.985
IGFBP3	TP53	0.985
CDK1	CCND1	0.985
MRPS2	MRPL12	0.984
TOP2A	KIF20A	0.984
NUSAP1	TOP2A	0.984
CDC25B	AURKA	0.984
TOP2A	CCNA2	0.984
UBE2C	BIRC5	0.983
CDC25A	CDK4	0.983
CDK1	MELK	0.982
TP53	CDKN1B	0.982
NOTCH1	CCND1	0.982
CDC45	PCNA	0.982
NUP62	RAE1	0.982
CDC25A	PLK1	0.982
CDC25A	CCNB2	0.982
KIF20A	CCNB1	0.981
CCNA2	CDK7	0.981
CDK1	GADD45A	0.981
CDK7	CCNB1	0.981
HSPA1A	BAG3	0.981
NUP62	NUP85	0.98
KIF2C	AURKA	0.98
MYC	CDC25A	0.979
KIF20A	CCNB2	0.979
CDC20	MELK	0.979
KIF20A	CDC20	0.979
NUSAP1	CCNB2	0.978
HSPA1A	TP53	0.978
PLK1	CDC25B	0.978
CHEK2	CDC25B	0.977
CCNB2	CCNA2	0.977
PCNA	CDK4	0.977
PWP1	RBM34	0.976
PCNA	POLE2	0.976
CCNB2	CDK4	0.976
TOP2A	SMC4	0.976
TOP2A	AURKA	0.976
SMC4	CCNB2	0.975
CCNB2	CDK7	0.975
CCNA2	CDC25B	0.975
NUSAP1	PLK1	0.975
SMC4	CCNB1	0.974
CDKN1A	CDKN1B	0.974
KIF20A	AURKA	0.974
GADD45A	CCNB1	0.973
RAE1	NUP85	0.972
NUSAP1	UBE2C	0.97
RAD9A	TP53	0.97
CDC25A	CCND1	0.969
PCNA	USP1	0.969
MYC	TP53	0.969
FOXO4	USP7	0.968
DDIT4	TP53	0.968
KIF20A	CCNA2	0.968
MELK	CCNB2	0.968
CDKN1A	CDC25A	0.966
TIMELESS	CDC45	0.965
NUSAP1	KIF20A	0.965
KIF20A	UBE2C	0.965
BIRC5	CCNA2	0.965
MYC	CCND1	0.964
CDK1	CDKN1B	0.964
TOP2A	MELK	0.964
MELK	CCNB1	0.964
KIF2C	CCNA2	0.964
PCNA	CDC20	0.964
TP53	CCND1	0.963
NUSAP1	AURKA	0.963
CRK	PIK3R3	0.963
CDK1	CDK7	0.962
TOP2A	KIF2C	0.962
MYC	KDM5B	0.961
MELK	CCNA2	0.96
CDK4	CDK7	0.96
CDC45	CDK4	0.96
GADD45A	AURKA	0.96
HSPA8	STUB1	0.959
PCNA	CCND1	0.959
CDC25A	CDKN1B	0.959
PCNA	GADD45A	0.959
CDK7	CDKN1B	0.958
BIRC5	TP53	0.957
KIF2C	UBE2C	0.955
CDK7	CCND1	0.954
TLE1	NOTCH1	0.954
NUSAP1	BIRC5	0.954
CHEK2	CCNB1	0.954
FHL2	TP53	0.953
RELB	NFKBIA	0.952
NUSAP1	KIF2C	0.952
GADD45A	CCND1	0.952
CDC45	CDK1	0.952
TOP2A	BIRC5	0.95
CCND3	CDK7	0.95
FOXO4	TP53	0.949
TOP2A	PLK1	0.949
PCNA	TP53	0.948
NPC1	TMEM97	0.946
GADD45A	CDK4	0.945
AURKA	NFKBIA	0.945
UBE2C	STUB1	0.944
BNIP3L	TP53	0.943
MYC	NFKBIA	0.943
CDC20	NUP85	0.942
CDKN1A	CDK7	0.941
GADD45A	GADD45B	0.941
TIMELESS	RAD9A	0.94
PLCB3	GNAI2	0.94
CDK1	CDK4	0.939
BIRC5	MELK	0.939
HSPA8	HSPA1A	0.938
UBE2C	MELK	0.937
PCNA	CCNB1	0.937
CDC45	CCNB2	0.937
MYC	TLE1	0.937
NUSAP1	MELK	0.936
TIMM9	HSPD1	0.935
CCNB1	CCND1	0.935
CDC45	CHEK2	0.933
NUSAP1	CCNB1	0.933
MAN2B1	GRN	0.933
CDC45	CDC20	0.932
TP53	GADD45B	0.932
CCND3	CCNB1	0.93
KIF20A	MELK	0.929
CCNB2	CDKN1B	0.929
MELK	AURKA	0.928
PCNA	CDK7	0.928
NUP62	CDK1	0.928
CDK7	POLE2	0.927
PARP2	POLE2	0.926
HIST1H2BK	HMG20B	0.925
SUV39H1	CDK4	0.923
TLE1	CCND1	0.923
PSMB8	NFKBIA	0.923
SUV39H1	CCND1	0.923
LSM5	POLR2I	0.922
PSMB8	TP53	0.922
PLK1	TP53	0.922
STUB1	KEAP1	0.921
CDK1	TP53	0.921
PCNA	CCNA2	0.921
PLK1	NUP85	0.921
CCND3	CDC25A	0.92
USP7	CDK7	0.92
PCNA	PARP2	0.92
PSMB8	RELB	0.92
EPHB2	PLK1	0.92
CDK1	NUP85	0.919
UBE2C	CDKN1B	0.919
CDC45	CCNA2	0.919
HSPA8	PRPF4	0.918
HSPA8	RAE1	0.918
NOTCH1	TP53	0.917
PUF60	POLR2I	0.917
PCNA	POLR2I	0.917
HMOX1	KEAP1	0.917
HIST1H2BK	PLK1	0.916
RAE1	CDK1	0.916
PUF60	PRPF4	0.916
PCCB	DLD	0.916
CDKN1A	UBE2C	0.916
USP1	POLE2	0.915
IGFBP3	PRSS23	0.915
PCNA	CCND3	0.915
TPM1	ITGB5	0.915
CDKN1A	KDM5B	0.915
RAE1	CCNB1	0.915
SMC4	HIST1H2BK	0.914
HIST1H2BK	CCNB1	0.914
CDC45	MELK	0.914
HIST1H2BK	USP22	0.914
HSPA8	LSM5	0.914
NUP62	HSPA8	0.912
RAE1	CASC3	0.912
PRPF4	POLR2I	0.912
NUP62	BIRC5	0.912
RAE1	CCNB2	0.912
HIST1H2BK	SUV39H1	0.911
CDC20	STUB1	0.911
CDK1	HIST1H2BK	0.911
GNAI2	ADRB2	0.911
KIF2C	MELK	0.911
CCNB1	NUP85	0.91
CANT1	ALDOC	0.91
HSPA8	POLR2I	0.91
NUP62	CCNB1	0.91
UBE2C	KEAP1	0.909
HIST1H2BK	CCNA2	0.909
MYC	CDK4	0.909
CDC45	AURKA	0.909
CDC20	KEAP1	0.909
CDKN1B	AURKA	0.909
MYC	HIST1H2BK	0.909
BIRC5	NUP85	0.909
TOP2A	NUP85	0.908
NUP62	CCNB2	0.908
CHEK2	CCNB2	0.908
PUF60	LSM5	0.908
CDK7	PARP2	0.908
CHEK2	HIST1H2BK	0.908
RAE1	HSPA1A	0.908
CDC25A	CDC25B	0.907
KIF2C	NUP85	0.907
VAT1	GRN	0.907
NUP62	TOP2A	0.907
CCNB2	NUP85	0.907
PSMB8	UBE2C	0.907
CCND3	SUV39H1	0.907
CDK1	PSMB8	0.906
CCNB1	GADD45B	0.906
HSPA8	ADRB2	0.906
PUF60	CASC3	0.906
NUP62	CASC3	0.906
HIST1H2BK	POLR2I	0.906
CHEK2	RAD9A	0.906
CDK7	POLR2I	0.906
CCND3	CCND1	0.905
STXBP1	GNAI2	0.905
ITGB5	SORBS3	0.905
PSMB8	CCNA2	0.904
KIF14	CDKN1B	0.904
PUF60	HSPA8	0.904
HSPA8	NUP85	0.903
TPM1	SORBS3	0.903
USP7	POLE2	0.903
HIST1H2BK	CDK4	0.903
PSMB8	CCND1	0.903
PCNA	USP7	0.903
TOP2A	RAE1	0.902
PCNA	GADD45B	0.902
USP7	POLR2I	0.902
UBQLN2	ADRB2	0.902
RAE1	BIRC5	0.902
MAN2B1	VAT1	0.902
HSPA8	CASC3	0.901
NUP62	HSPA1A	0.901
CASC3	POLR2I	0.901
PSMB8	PLK1	0.901
PSMB8	AURKA	0.901
PSMB8	CDC20	0.901
HSPA1A	NUP85	0.901
HIST1H2BK	CCND1	0.901
POLR2I	POLE2	0.9
CASC3	NUP85	0.9
PSMB8	CDC25A	0.9
GPER1	GNAI2	0.9
CDKN1A	PSMB8	0.9
PSMB8	CDKN1B	0.9
CDK1	GADD45B	0.9
SMC4	CCNA2	0.899
RBM34	RRS1	0.899
TOP2A	CDC45	0.898
KIF20A	KIF14	0.898
HSPA8	HSPD1	0.896
TP53	CCNB1	0.896
CDC45	CCNB1	0.895
NUSAP1	SMC4	0.895
CDC20	CDC25A	0.893
CDC45	UBE2C	0.892
CDC45	CDC25A	0.89
CDC45	KIF2C	0.89
GADD45A	CCNB2	0.889
CDKN1A	CCNB2	0.886
CDC45	CDKN1A	0.884
CDK1	KIF14	0.881
CDC45	BIRC5	0.88
PCNA	SMC4	0.876
HSPD1	HSPA1A	0.876
TP53	CDK4	0.874
KIF14	CCNA2	0.874
KIF14	CCNB1	0.873
PWP1	RRS1	0.871
NUSAP1	KIF14	0.869
PLK1	MELK	0.868
KIF14	CCNB2	0.868
TIMELESS	POLE2	0.866
CDC45	KIF20A	0.863
RRS1	CCDC86	0.862
CDK1	POLE2	0.862
CCNB2	GADD45B	0.859
TOP2A	KIF14	0.857
CDC20	KIF14	0.857
KIF5C	TRAK2	0.856
KIF14	MELK	0.855
NUSAP1	CDC45	0.854
TOP2A	TP53	0.852
KIF14	AURKA	0.852
CDKN1A	GADD45A	0.85
KIF20A	SMC4	0.847
CCNA2	POLE2	0.841
INSIG1	HMGCS1	0.838
MYC	PLK1	0.836
EPHB2	CCNA2	0.833
EPHB2	CDC20	0.833
KIF14	BIRC5	0.833
HSPD1	DNAJB1	0.83
CDK1	EPHB2	0.83
ITGB5	ITGAE	0.829
KIF2C	KIF14	0.829
ARPP19	CDK1	0.826
CDC45	SMC4	0.826
CHEK2	PLK1	0.825
MELK	CDC25B	0.823
TOP2A	PCNA	0.819
MYC	CDKN1B	0.815
BAG3	STUB1	0.815
CCNA2	CCND1	0.809
MYC	CDK1	0.809
CHEK2	CCNA2	0.808
CDC45	PLK1	0.806
TOP2A	POLE2	0.805
KIF2C	SMC4	0.803
KIF14	UBE2C	0.803
TIMELESS	PCNA	0.802
SMC4	AURKA	0.801
ATF1	XBP1	0.801
MYC	CCNB1	0.8
TIMELESS	SMC4	0.8
CCND3	CCNA2	0.797
HSPA1A	STUB1	0.794
KIF20A	POLE2	0.792
CDC20	TP53	0.79
TIMELESS	CHEK2	0.789
PCNA	CCNB2	0.788
CDC20	CDC25B	0.788
MYC	PUF60	0.78
KIF14	PLK1	0.78
MYC	USP7	0.779
CCNB2	POLE2	0.773
TP53	HMOX1	0.766
PLK1	GABPB1	0.764
DNAJB1	STUB1	0.763
HSPA8	CCND1	0.763
TIMELESS	TOP2A	0.759
PCNA	AURKA	0.756
MELK	POLE2	0.755
SMC4	POLE2	0.751
MYC	USP22	0.75
CDC25A	AURKA	0.75
PCNA	PLK1	0.749
HSPA1A	TCERG1	0.749
HSPA8	TCERG1	0.745
PCNA	CDKN1B	0.743
FOSL1	CCND1	0.742
CHEK2	CCND1	0.741
WDTC1	PARP2	0.74
TP53	STUB1	0.735
SMC4	MELK	0.734
HSPA8	TP53	0.733
KIF2C	GABPB1	0.733
MYC	GADD45A	0.733
WDTC1	TP53	0.733
CDK4	CDC25B	0.732
CDC20	SMC4	0.732
KIF5C	GABPB1	0.731
NOTCH1	CDKN1B	0.73
EPHB2	NOTCH1	0.725
TP53	NFKBIA	0.723
RPS6KA1	GRN	0.723
TIMELESS	NFIL3	0.723
CDCA4	CCNA2	0.721
CDC45	KIF14	0.721
MYC	CCNA2	0.718
CDC20	CDK4	0.713
PCNA	UBE2C	0.712
RPS6KA1	EPHB2	0.712
NUSAP1	POLE2	0.709
CDC25A	MELK	0.707
SMC4	UBE2C	0.707
MYC	STUB1	0.707
CDC25A	BIRC5	0.706
INSIG1	TP53	0.705
CDK1	USP22	0.704
HSPA8	WDTC1	0.704
CDKN1A	CHEK2	0.703
CRK	ITGB5	0.703
FOXO4	CDKN1B	0.703
RAE1	CDC20	0.702
SUV39H1	TP53	0.701
KIF2C	POLE2	0.7
