# Supplementary material for: Deep Learning on High-Throughput Transcriptomics to Predict Drug-Induced Liver Injury
Source: Front Bioeng Biotechnol. 2020 Nov 27;8:562677. doi: 10.3389/fbioe.2020.562677 (PMC7728858; doi:10.3389/fbioe.2020.562677)
Supplement: Supplementary file 8 [file Table_5.XLSX]

## Sheet: drug_split_updated_09182020
model	auc	mcc	f1	kappa	acc	balanced_accuracy	sensitivity	specificity
1	0.833918	0.504098	0.653696	0.422697	0.689715	0.769659	0.971098	0.56822
2	0.828631	0.521738	0.741063	0.497041	0.742432	0.76131	0.87858	0.64404
3	0.82405	0.500877	0.660348	0.465779	0.738284	0.774192	0.861856	0.686528
4	0.815696	0.476971	0.688702	0.464948	0.735174	0.746773	0.791436	0.70211
5	0.810033	0.492058	0.683333	0.452429	0.71837	0.757945	0.884438	0.631452
6	0.809659	0.489898	0.68893	0.461584	0.727075	0.755863	0.854294	0.657431
7	0.807507	0.494253	0.673208	0.480837	0.752571	0.761814	0.787986	0.735642
8	0.806222	0.477365	0.687922	0.458602	0.728678	0.74786	0.818978	0.676742
9	0.802691	0.452181	0.669296	0.419181	0.701576	0.735194	0.851003	0.619385
10	0.801094	0.480407	0.681871	0.459765	0.73056	0.7516	0.822285	0.680916
11	0.798501	0.430268	0.636364	0.417939	0.72093	0.727724	0.747331	0.708117
12	0.796673	0.462786	0.716431	0.424097	0.700481	0.725778	0.89229	0.559265
13	0.792778	0.44541	0.668329	0.427629	0.713516	0.731721	0.797619	0.665823
14	0.792279	0.451499	0.694623	0.4128	0.693261	0.725304	0.88	0.570608
15	0.789701	0.420486	0.651393	0.412929	0.713194	0.717528	0.733612	0.701445
16	0.788387	0.450597	0.645312	0.381107	0.665935	0.733714	0.92953	0.537897
17	0.785326	0.415546	0.639676	0.4051	0.710569	0.717326	0.73947	0.695183
18	0.784404	0.453975	0.676727	0.420772	0.70118	0.734049	0.856094	0.612003
19	0.782998	0.409041	0.625464	0.353376	0.655486	0.714301	0.883072	0.545531
20	0.781586	0.426963	0.656638	0.422914	0.72	0.719016	0.7151	0.722933
21	0.78138	0.421868	0.626263	0.389485	0.693128	0.727223	0.818868	0.635579
22	0.778909	0.445987	0.690928	0.427728	0.708892	0.726854	0.815691	0.638017
23	0.778078	0.447252	0.706175	0.441561	0.719582	0.725275	0.770652	0.679899
24	0.777575	0.420971	0.67148	0.380704	0.674834	0.711502	0.868	0.555004
25	0.77721	0.432112	0.653086	0.407771	0.701382	0.72686	0.810107	0.643613
26	0.775594	0.412549	0.679061	0.392305	0.688805	0.708322	0.811696	0.604948
27	0.775332	0.438636	0.637028	0.375244	0.665544	0.729995	0.91115	0.548841
28	0.772843	0.456928	0.701804	0.426305	0.703214	0.728881	0.863318	0.594444
29	0.772323	0.453142	0.654978	0.412296	0.697086	0.739531	0.865894	0.613169
30	0.764317	0.432274	0.653453	0.414898	0.709383	0.726579	0.783742	0.669415
31	0.762406	0.398373	0.59865	0.376049	0.700112	0.717569	0.76	0.675139
32	0.756804	0.407067	0.630279	0.374825	0.680875	0.715674	0.819257	0.612091
33	0.755818	0.435268	0.683479	0.418466	0.704894	0.721889	0.803874	0.639905
34	0.754259	0.385551	0.642431	0.374705	0.68815	0.698842	0.742424	0.655259
35	0.753696	0.398932	0.697917	0.39799	0.698641	0.699499	0.722822	0.676176
36	0.751094	0.410783	0.632941	0.354008	0.654294	0.712545	0.889256	0.535833
37	0.746582	0.388278	0.635032	0.350436	0.660305	0.700659	0.837713	0.563606
38	0.745857	0.395875	0.62668	0.339023	0.64486	0.703834	0.884672	0.522997
39	0.74292	0.402665	0.628478	0.361239	0.667155	0.711918	0.845815	0.578022
40	0.74231	0.349435	0.592391	0.343034	0.686192	0.682695	0.671803	0.693587
41	0.741941	0.385051	0.615974	0.36003	0.678266	0.704732	0.782468	0.626997
42	0.739833	0.407964	0.664894	0.386019	0.685786	0.708377	0.807494	0.609261
43	0.7376	0.359837	0.628635	0.338013	0.661397	0.685807	0.778393	0.59322
44	0.736071	0.383185	0.615865	0.346243	0.661716	0.702742	0.823038	0.582445
45	0.727138	0.327863	0.582183	0.286909	0.623729	0.673194	0.812609	0.533778
46	0.726017	0.347827	0.625	0.334122	0.664145	0.679246	0.740988	0.617504
47	0.721068	0.347509	0.581913	0.299478	0.628854	0.685617	0.834586	0.536647
48	0.707268	0.310569	0.588924	0.281186	0.625969	0.661986	0.777778	0.546194
49	0.696582	0.355604	0.638158	0.344838	0.67	0.681786	0.737643	0.625929
50	0.625883	0.202849	0.511792	0.156603	0.524411	0.603606	0.809701	0.39751
